# Supplementary material for: Knockdown of a JmjC domain-containing gene JMJ524 confers altered gibberellin responses by transcriptional regulation of GRAS protein lacking the DELLA domain genes in tomato
Source: J Exp Bot. 2015 Feb 13;66(5):1413–26. doi: 10.1093/jxb/eru493 (PMC4339600; doi:10.1093/jxb/eru493)
Supplement: Supplementary Data [file supp_eru493_jexbot135228_file002.xls]

## Sheet: Sheet1
GeneID	Gene_length	M82-CK-Expression	Ri14-Expression	M82-CK-RPKM	Ri14-RPKM	log2 Ratio(Ti-14-1/M82-CK)	Up-Down-Regulation(Ti-14-1/M82-CK)	P-value	FDR	Blast nr
Solyc09g082660.2.1	865	4	129	0.447536	15.1503	5.0812	Up	5.05e-05	0.000174947	gi|82581142|emb|CAJ43712.1|/4.10534e-81/caffeoyl-CoA O-methyltransferase [Plantago major]
Solyc02g093250.2.1	1022	4	34	0.378785	3.37968	3.15744	Up	5.06e-05	0.000174988	gi|30580349|sp|Q8H9B6.1|CAMT_SOLTU/1.5127e-136/RecName: Full=Caffeoyl-CoA O-methyltransferase; AltName: Full=Trans-caffeoyl-CoA 3-O-methyltransferase; Short=CCoAMT; Short=CCoAOMT
Solyc12g014500.1.1	1233	9	39	0.70642	3.21329	2.18545	Up	7.87e-06	3.1e-05	gi|255580766|ref|XP_002531204.1|/3.44653e-173/Benzoate carboxyl methyltransferase, putative [Ricinus communis]
Solyc08g077850.1.1	5490	15	47	0.264425	0.869708	1.71767	Up	1.64e-05	6.14e-05	gi|15236590|ref|NP_193496.1|/0/tRNA/rRNA methyltransferase (SpoU) family protein [Arabidopsis thaliana]
Solyc09g091550.2.1	1423	29	77	1.97232	5.4971	1.47878	Up	6.77e-07	3.07e-06	gi|283971038|gb|ADB54832.1|/0/S-adenosyl-L-methionine: salicylic acid carboxyl methyltransferase [Solanum lycopersicum]
Solyc05g007490.2.1	2251	272	710	11.6944	32.0428	1.45419	Up	6.43e-13	6.29e-12	gi|142942405|gb|ABO92980.1|/0/putative methyltransferase [Solanum tuberosum]
Solyc09g014320.2.1	1397	67	160	4.64154	11.6351	1.32581	Up	3.85e-11	2.78e-10	gi|255581073|ref|XP_002531352.1|/1.95465e-167/ribosomal RNA methyltransferase, putative [Ricinus communis]
Solyc02g093270.2.1	1071	403	856	36.4166	81.1956	1.15681	Up	0	0	gi|30580349|sp|Q8H9B6.1|CAMT_SOLTU/2.10301e-136/RecName: Full=Caffeoyl-CoA O-methyltransferase; AltName: Full=Trans-caffeoyl-CoA 3-O-methyltransferase; Short=CCoAMT; Short=CCoAOMT
Solyc09g082050.2.1	2319	116	242	4.84107	10.6014	1.13086	Up	7.88e-13	7.52e-12	gi|75249421|sp|Q93YF5.1|SUVH1_TOBAC/0/RecName: Full=Histone-lysine N-methyltransferase, H3 lysine-9 specific SUVH1; AltName: Full=Histone H3-K9 methyltransferase 1; Short=H3-K9-HMTase 1; AltName: Full=NtSet1; AltName: Full=Suppressor of variegation 3-9 homolog protein 1; Short=Su(var)3-9 homolog protein 1
Solyc01g091690.2.1	2503	73	151	2.82258	6.12864	1.11855	Up	1.99e-08	1.09e-07	gi|124360854|gb|ABN08826.1|/0/Generic methyltransferase [Medicago truncatula]
Solyc11g030600.2.1	4776	261	537	5.28883	11.4224	1.11085	Up	1.15e-13	1.51e-12	gi|2887280|emb|CAA05207.1|/0/DNA (cytosine-5)-methyltransferase [Solanum lycopersicum]
Solyc01g080600.2.1	675	15	75	2.15066	11.2877	2.3919	Up	1.07e-07	5.43e-07	gi|300681467|emb|CBH32561.1|/4.85646e-59/histone H3, expressed [Triticum aestivum]
Solyc02g084240.2.1	1032	35	151	3.28225	14.8643	2.1791	Up	6.79e-13	6.59e-12	gi|825521|emb|CAA77867.1|/3.27261e-54/H1 histone-like protein [Solanum lycopersicum]
Solyc11g072840.1.1	312	8	30	2.48153	9.76821	1.97686	Up	0.000170454	0.000537195	gi|462243|sp|P35057.2|H4_SOLLC/5.53089e-39/RecName: Full=Histone H4
Solyc02g038690.1.1	405	14	41	3.34547	10.2844	1.62017	Up	0.000114795	0.000373543	gi|122894114|gb|ABM67703.1|/1.49165e-44/histone 2b [Nicotiana benthamiana]
Solyc03g005220.2.1	2071	82	218	3.83193	10.6936	1.48061	Up	0	0	gi|224131422|ref|XP_002328535.1|/4.15473e-42/histone 2 [Populus trichocarpa]
Solyc11g066430.1.1	423	218	573	49.877	137.614	1.46418	Up	0	0	gi|109892195|sp|O65818.2|H2B2_SOLLC/9.76654e-44/RecName: Full=Histone H2B.2; AltName: Full=LeH2B-2
Solyc06g074790.1.1	429	82	211	18.4987	49.9659	1.43352	Up	0	0	gi|75278465|sp|O65821.4|H2B1_SOLLC/6.28214e-43/RecName: Full=Histone H2B.1; AltName: Full=LeH2B-1
Solyc01g079110.2.1	621	88	218	13.7143	35.6626	1.37873	Up	0	0	gi|300681467|emb|CBH32561.1|/8.94767e-54/histone H3, expressed [Triticum aestivum]
Solyc05g054610.1.1	312	28	68	8.68535	22.1413	1.35008	Up	1.33e-05	5.05e-05	gi|462243|sp|P35057.2|H4_SOLLC/1.11444e-39/RecName: Full=Histone H4
Solyc01g074000.2.1	643	83	201	12.4925	31.7565	1.34599	Up	1.73e-13	2.12e-12	gi|308809453|ref|XP_003082036.1|/1.51918e-59/Histones H3 and H4 (ISS) [Ostreococcus tauri]
Solyc01g086820.2.1	730	68	162	9.01509	22.5445	1.32236	Up	3.19e-11	2.33e-10	gi|145334271|ref|NP_001078516.1|/9.89485e-56/histone H3.2 [Arabidopsis thaliana]
Solyc06g074780.1.1	432	113	256	25.315	60.2011	1.2498	Up	2.06e-13	2.45e-12	gi|81074705|gb|ABB55372.1|/2.5407e-44/histone H2B-like [Solanum tuberosum]
Solyc09g009030.2.1	1174	292	629	24.0712	54.429	1.17707	Up	0	0	gi|73919938|sp|Q6V9I6.1|HDT1_SOLCH/2.06203e-111/RecName: Full=Histone deacetylase HDT1; AltName: Full=Histone deacetylase 2a; Short=HD2a; AltName: Full=ScHD2a
Solyc09g082050.2.1	2319	116	242	4.84107	10.6014	1.13086	Up	7.88e-13	7.52e-12	gi|75249421|sp|Q93YF5.1|SUVH1_TOBAC/0/RecName: Full=Histone-lysine N-methyltransferase, H3 lysine-9 specific SUVH1; AltName: Full=Histone H3-K9 methyltransferase 1; Short=H3-K9-HMTase 1; AltName: Full=NtSet1; AltName: Full=Suppressor of variegation 3-9 homolog protein 1; Short=Su(var)3-9 homolog protein 1
Solyc09g083380.2.1	945	199	407	20.38	43.7533	1.10223	Up	0	0	gi|145581063|gb|ABP87679.1|/1.14486e-18/histone H1E [Nicotiana tabacum]
Solyc09g010400.2.1	793	227	464	27.7036	59.4419	1.10141	Up	0	0	gi|255584772|ref|XP_002533104.1|/1.04475e-48/histone h2a, putative [Ricinus communis]
Solyc01g099410.2.1	701	349	712	48.1827	103.183	1.09862	Up	4.13e-14	6.12e-13	gi|122003|sp|P25469.1|H2A1_SOLLC/1.16355e-42/RecName: Full=Histone H2A.1; AltName: Full=LeH2A-1
Solyc09g082710.2.1	730	92	181	12.1969	25.1886	1.04626	Up	5.79e-09	3.37e-08	gi|224131422|ref|XP_002328535.1|/8.68844e-44/histone 2 [Populus trichocarpa]
Solyc04g011390.1.1	312	183	356	56.765	115.916	1.03001	Up	2.62e-13	2.99e-12	gi|462243|sp|P35057.2|H4_SOLLC/1.11444e-39/RecName: Full=Histone H4
