# Supplementary material for: Knockdown of a JmjC domain-containing gene JMJ524 confers altered gibberellin responses by transcriptional regulation of GRAS protein lacking the DELLA domain genes in tomato
Source: J Exp Bot. 2015 Feb 13;66(5):1413–26. doi: 10.1093/jxb/eru493 (PMC4339600; doi:10.1093/jxb/eru493)
Supplement: Supplementary Data [file supp_eru493_jexbot135228_file001.xls]

## Sheet: M82-CK-VS-Ri14.GeneDiffExpFilte
GeneID	Gene_length	M82-CK-Expression	Ri14-Expression	M82-CK-RPKM	Ri14-RPKM	log2 Ratio(Ti-14-1/M82-CK)	Up-Down-Regulation(Ti-14-1/M82-CK)	P-value	FDR	Blast nr
Solyc01g081250.2.1	645	0	482	0.001	75.9164	16.2121	Up	0	0	gi|225436164|ref|XP_002264054.1|/1.39466e-44/PREDICTED: hypothetical protein [Vitis vinifera]
Solyc10g011930.1.1	384	0	131	0.001	34.6568	15.0809	Up	0	0	gi|129587|sp|P26600.1|PAL5_SOLLC/3.07952e-50/RecName: Full=Phenylalanine ammonia-lyase; Short=PAL
Solyc04g071780.2.1	1680	0	328	0.001	19.8341	14.2757	Up	0	0	gi|85068676|gb|ABC69418.1|/0/CYP92B3 [Nicotiana tabacum]
Solyc05g016000.1.1	204	0	39	0.001	19.4215	14.2454	Up	6.81e-13	6.59e-12	-
Solyc11g069880.1.1	639	0	85	0.001	13.5134	13.7221	Up	0	0	gi|88683132|emb|CAJ77500.1|/1.60439e-101/putative kiwellin ripening-related protein precursor [Solanum tuberosum]
Solyc07g009500.1.1	264	0	35	0.001	13.4683	13.7173	Up	1.2e-11	9.19e-11	gi|18478476|gb|AAL73184.1|/6.90773e-21/antifungal protein [Capsicum annuum]
Solyc02g070110.1.1	1593	0	199	0.001	12.6907	13.6315	Up	0	0	gi|224103509|ref|XP_002334045.1|/1.18812e-171/predicted protein [Populus trichocarpa]
Solyc04g015820.1.1	228	0	28	0.001	12.4759	13.6069	Up	1.83e-09	1.12e-08	-
Solyc04g072280.2.1	1742	0	212	0.001	12.3633	13.5938	Up	0	0	gi|225462384|ref|XP_002264394.1|/0/PREDICTED: hypothetical protein [Vitis vinifera]
Solyc06g076540.1.1	465	0	50	0.001	10.9236	13.4152	Up	2.22e-16	3.69e-15	gi|3341464|emb|CAA12387.1|/1.04775e-63/Hsp20.1 protein [Solanum peruvianum]
Solyc09g074490.2.1	212	0	22	0.001	10.5423	13.3639	Up	1.36e-07	6.77e-07	-
Solyc01g086670.2.1	613	0	61	0.001	10.1092	13.3034	Up	0	0	-
Solyc03g020010.1.1	618	0	61	0.001	10.0274	13.2917	Up	0	0	gi|2654440|gb|AAC63057.1|/3.30093e-117/Lemir [Solanum lycopersicum]
Solyc04g007140.1.1	309	0	29	0.001	9.53428	13.2189	Up	8.92e-10	5.66e-09	-
Solyc03g098100.2.1	940	0	83	0.001	8.97012	13.1309	Up	0	0	gi|225431751|ref|XP_002270243.1|/1.71464e-80/PREDICTED: hypothetical protein [Vitis vinifera]
Solyc08g061330.1.1	225	0	19	0.001	8.57866	13.0665	Up	1.17e-06	5.13e-06	gi|54300493|gb|AAV32822.1|/1.94695e-12/transposase [Zea mays]
Solyc07g044910.1.1	156	0	13	0.001	8.46578	13.0474	Up	8.66e-05	0.000286501	-
Solyc12g096960.1.1	477	0	37	0.001	7.8801	12.944	Up	2.86e-12	2.4e-11	gi|131026|sp|P17642.1|PRS2_SOLTU/1.71195e-51/RecName: Full=Pathogenesis-related protein STH-2
Solyc07g055460.2.1	1428	0	108	0.001	7.68323	12.9075	Up	0	0	gi|85068678|gb|ABC69419.1|/0/CYP72A56 [Nicotiana tabacum]
Solyc01g106610.2.1	976	0	72	0.001	7.4943	12.8716	Up	0	0	gi|1709754|sp|Q08697.1|PR1A_SOLLC/8.09192e-92/RecName: Full=Pathogenesis-related protein 1A1; Short=PR-1A1; Flags: Precursor
Solyc10g076680.1.1	267	0	19	0.001	7.2292	12.8196	Up	1.17e-06	5.13e-06	gi|268638403|gb|ACZ17543.1|/5.43042e-34/oxidoreductase [Capsicum annuum]
Solyc03g033750.1.1	426	0	27	0.001	6.43876	12.6526	Up	3.75e-09	2.22e-08	gi|255561048|ref|XP_002521536.1|/3.05261e-13/ATP binding protein, putative [Ricinus communis]
Solyc02g062390.2.1	800	0	48	0.001	6.09536	12.5735	Up	8.88e-16	1.46e-14	-
Solyc03g112970.1.1	834	0	46	0.001	5.60325	12.452	Up	4.22e-15	6.81e-14	gi|255540983|ref|XP_002511556.1|/4.07031e-14/enzyme inhibitor, putative [Ricinus communis]
Solyc10g076670.1.1	669	0	36	0.001	5.46669	12.4165	Up	5.87e-12	4.64e-11	gi|268638403|gb|ACZ17543.1|/1.4352e-87/oxidoreductase [Capsicum annuum]
Solyc06g065060.1.1	1617	0	84	0.001	5.27737	12.3656	Up	0	0	gi|224115242|ref|XP_002332196.1|/0/predicted protein [Populus trichocarpa]
Solyc08g080660.1.1	753	0	39	0.001	5.2616	12.3613	Up	6.81e-13	6.59e-12	gi|53830832|gb|AAU95238.1|/3.62053e-157/osmotin-like protein [Solanum phureja]
Solyc01g008510.2.1	623	0	28	0.001	4.56581	12.1567	Up	1.83e-09	1.12e-08	gi|255544866|ref|XP_002513494.1|/9.36739e-11/Photosystem II 5 kDa protein, chloroplast precursor, putative [Ricinus communis]
Solyc03g123680.1.1	723	0	32	0.001	4.49635	12.1345	Up	1.04e-10	7.19e-10	gi|118490013|gb|ABK96800.1|/4.0667e-102/ACRE 132-like protein [Solanum tuberosum]
Solyc11g005480.1.1	648	0	28	0.001	4.38966	12.0999	Up	1.83e-09	1.12e-08	gi|24745940|dbj|BAC23048.1|/2.34422e-116/citrate binding protein [Solanum tuberosum]
Solyc10g045610.1.1	417	0	18	0.001	4.38515	12.0984	Up	2.39e-06	1.01e-05	gi|18033737|gb|AAL57228.1|/4.55022e-57/protein kinase-like protein [Capsicum annuum]
Solyc09g074280.1.1	1383	0	59	0.001	4.33389	12.0814	Up	0	0	gi|225436845|ref|XP_002270749.1|/1.43921e-146/PREDICTED: hypothetical protein [Vitis vinifera]
Solyc10g050880.1.1	939	0	40	0.001	4.32755	12.0793	Up	3.32e-13	3.63e-12	gi|158564570|gb|ABW74473.1|/8.79228e-88/CXE carboxylesterase [Paeonia suffruticosa]
Solyc12g010410.1.1	990	0	42	0.001	4.30985	12.0734	Up	7.88e-14	1.08e-12	gi|6016226|sp|O22300.1|LET12_SOLLC/3.12882e-115/RecName: Full=Homeobox protein knotted-1-like LET12
Solyc05g012820.1.1	975	0	41	0.001	4.27196	12.0607	Up	1.62e-13	1.99e-12	gi|224098938|ref|XP_002311324.1|/4.83277e-28/predicted protein [Populus trichocarpa]
Solyc06g005090.2.1	679	0	28	0.001	4.18925	12.0325	Up	1.83e-09	1.12e-08	gi|48209965|gb|AAT40528.1|/4.03772e-69/LOB domain protein 1, putative [Solanum demissum]
Solyc01g005040.2.1	681	0	28	0.001	4.17695	12.0282	Up	1.83e-09	1.12e-08	gi|225424492|ref|XP_002281724.1|/3.04344e-08/PREDICTED: hypothetical protein [Vitis vinifera]
Solyc04g071590.1.1	327	0	13	0.001	4.03872	11.9797	Up	8.66e-05	0.000286583	gi|152031562|sp|P37220.2|ASR3_SOLLC/3.08738e-34/RecName: Full=Abscisic stress-ripening protein 3
Solyc05g054650.1.1	459	0	17	0.001	3.76257	11.8775	Up	4.9e-06	1.98e-05	gi|2346978|dbj|BAA21923.1|/8.46656e-63/ZPT2-14 [Petunia x hybrida]
Solyc09g097760.2.1	814	0	28	0.001	3.49447	11.7709	Up	1.83e-09	1.12e-08	gi|168024420|ref|XP_001764734.1|/1.99783e-10/predicted protein [Physcomitrella patens subsp. patens]
Solyc03g034360.2.1	647	0	22	0.001	3.45435	11.7542	Up	1.36e-07	6.76e-07	-
Solyc10g018340.1.1	417	0	14	0.001	3.41067	11.7358	Up	4.22e-05	0.000148626	gi|224127334|ref|XP_002320048.1|/3.17313e-34/SAUR family protein [Populus trichocarpa]
Solyc05g053150.1.1	690	0	23	0.001	3.38631	11.7255	Up	6.61e-08	3.42e-07	gi|224107541|ref|XP_002314515.1|/4.04498e-72/predicted protein [Populus trichocarpa]
Solyc05g016270.1.1	432	0	14	0.001	3.29225	11.6849	Up	4.22e-05	0.000148491	-
Solyc04g011480.2.1	520	0	16	0.001	3.12583	11.61	Up	1.01e-05	3.9e-05	gi|288559134|sp|A1XGB4.1|PIMP1_CAPAN/1.12586e-52/RecName: Full=UPF0497 membrane protein PIMP1; AltName: Full=Pathogen-induced membrane protein 1; Short=CaPIMP1
Solyc05g009650.2.1	719	0	22	0.001	3.10844	11.602	Up	1.36e-07	6.76e-07	gi|255555325|ref|XP_002518699.1|/7.24415e-11/conserved hypothetical protein [Ricinus communis]
Solyc11g011750.1.1	501	0	15	0.001	3.0416	11.5706	Up	2.06e-05	7.6e-05	gi|52547872|gb|AAU81956.1|/1.15085e-35/ERF transcription factor 5 [Nicotiana tabacum]
Solyc07g045000.2.1	712	0	21	0.001	2.99631	11.549	Up	2.78e-07	1.33e-06	gi|147827062|emb|CAN70877.1|/2.87909e-28/hypothetical protein VITISV_032969 [Vitis vinifera]
Solyc04g071770.2.1	1421	0	41	0.001	2.93115	11.5173	Up	1.62e-13	2e-12	gi|296081204|emb|CBI18230.3|/1.34269e-46/unnamed protein product [Vitis vinifera]
Solyc11g050940.1.1	498	0	14	0.001	2.85593	11.4797	Up	4.22e-05	0.000148513	gi|261597692|gb|ACX85638.1|/2.14086e-18/putative transposase [Cucumis melo]
Solyc05g055030.1.1	657	0	18	0.001	2.78327	11.4426	Up	2.39e-06	1.01e-05	gi|71041102|gb|AAZ20439.1|/2.62271e-62/MYB23 [Malus x domestica]
Solyc07g009230.2.1	515	0	14	0.001	2.76165	11.4313	Up	4.22e-05	0.000148536	gi|676882|dbj|BAA06149.1|/7.89048e-11/pit1 [Nicotiana tabacum]
Solyc08g067360.2.1	904	0	24	0.001	2.69706	11.3972	Up	3.23e-08	1.73e-07	gi|6683537|dbj|BAA89235.1|/1.45161e-92/unnamed protein product [Nicotiana tabacum]
Solyc09g008740.1.1	534	0	14	0.001	2.66339	11.379	Up	4.22e-05	0.000148581	-
Solyc03g083480.2.1	1138	0	28	0.001	2.49956	11.2875	Up	1.83e-09	1.12e-08	gi|163955602|gb|ABY49799.1|/3.68893e-134/membrane receptor-like protein 1 [Capsicum annuum]
Solyc01g109140.2.1	1692	0	41	0.001	2.46168	11.2654	Up	1.62e-13	1.99e-12	gi|11991245|gb|AAG42261.1|AF317515_1/0/divinyl ether synthase [Solanum lycopersicum]
Solyc07g062480.1.1	894	0	21	0.001	2.38633	11.2206	Up	2.78e-07	1.33e-06	gi|255569357|ref|XP_002525646.1|/6.19169e-96/Epidermis-specific secreted glycoprotein EP1 precursor, putative [Ricinus communis]
Solyc07g006420.1.1	912	0	21	0.001	2.33923	11.1918	Up	2.78e-07	1.33e-06	gi|255585005|ref|XP_002533213.1|/2.73992e-30/conserved hypothetical protein [Ricinus communis]
Solyc09g008750.1.1	609	0	14	0.001	2.33539	11.1894	Up	4.22e-05	0.000148604	gi|224097242|ref|XP_002310889.1|/4.44464e-10/predicted protein [Populus trichocarpa]
Solyc06g065010.2.1	1243	0	28	0.001	2.28842	11.1601	Up	1.83e-09	1.12e-08	gi|225442009|ref|XP_002271802.1|/1.10286e-110/PREDICTED: hypothetical protein [Vitis vinifera]
Solyc07g055490.2.1	1586	0	34	0.001	2.17783	11.0887	Up	2.47e-11	1.82e-10	gi|85068678|gb|ABC69419.1|/0/CYP72A56 [Nicotiana tabacum]
Solyc02g071560.2.1	2455	0	52	0.001	2.15179	11.0713	Up	0	0	gi|225462470|ref|XP_002269555.1|/0/PREDICTED: hypothetical protein [Vitis vinifera]
Solyc01g099990.2.1	1117	0	23	0.001	2.09181	11.0305	Up	6.61e-08	3.42e-07	gi|147839228|emb|CAN65690.1|/1.05859e-85/hypothetical protein VITISV_022466 [Vitis vinifera]
Solyc12g057060.1.1	1461	0	30	0.001	2.08602	11.0265	Up	4.35e-10	2.84e-09	gi|209954703|dbj|BAG80542.1|/0/glycosyltransferase [Lycium barbarum]
Solyc06g075050.1.1	813	0	16	0.001	1.9993	10.9653	Up	1.01e-05	3.9e-05	gi|75298155|sp|Q84UV8.1|NEC3_NICLS/2.4636e-93/RecName: Full=Bifunctional monodehydroascorbate reductase and carbonic anhydrase nectarin-3; AltName: Full=Nectarin-III; Contains: RecName: Full=Nectarin-2; Flags: Precursor
Solyc07g005110.2.1	2341	0	45	0.001	1.95281	10.9313	Up	8.88e-15	1.42e-13	gi|224142425|ref|XP_002324558.1|/0/predicted protein [Populus trichocarpa]
Solyc07g040710.2.1	1677	0	32	0.001	1.9385	10.9207	Up	1.04e-10	7.19e-10	gi|225444875|ref|XP_002279373.1|/1.58916e-174/PREDICTED: hypothetical protein [Vitis vinifera]
Solyc02g094180.2.1	1279	0	24	0.001	1.90629	10.8966	Up	3.23e-08	1.73e-07	gi|225451467|ref|XP_002274131.1|/4.77595e-133/PREDICTED: hypothetical protein [Vitis vinifera]
Solyc06g053360.2.1	1229	0	23	0.001	1.90118	10.8927	Up	6.61e-08	3.42e-07	gi|297743811|emb|CBI36694.3|/6.12596e-122/unnamed protein product [Vitis vinifera]
Solyc09g011520.2.1	1021	0	19	0.001	1.8905	10.8845	Up	1.17e-06	5.13e-06	gi|416649|sp|Q03662.1|GSTX1_TOBAC/2.14038e-90/RecName: Full=Probable glutathione S-transferase; AltName: Full=Auxin-induced protein PGNT1/PCNT110
Solyc09g005830.1.1	1917	0	34	0.001	1.80179	10.8152	Up	2.47e-11	1.82e-10	gi|225439838|ref|XP_002274342.1|/0/PREDICTED: hypothetical protein [Vitis vinifera]
Solyc11g008820.1.1	1503	0	26	0.001	1.75737	10.7792	Up	7.68e-09	4.41e-08	gi|225470642|ref|XP_002266444.1|/0/PREDICTED: hypothetical protein [Vitis vinifera]
Solyc06g069710.2.1	1062	0	18	0.001	1.72185	10.7497	Up	2.39e-06	1.01e-05	gi|255547357|ref|XP_002514736.1|/5.21487e-111/NAC domain-containing protein 21/22, putative [Ricinus communis]
Solyc04g016470.2.1	1291	0	21	0.001	1.6525	10.6904	Up	2.78e-07	1.33e-06	gi|498924|emb|CAA52871.1|/0/glucan endo-1,3-beta-D-glucosidase [Solanum lycopersicum]
Solyc06g066590.2.1	817	0	13	0.001	1.61648	10.6586	Up	8.66e-05	0.000286624	gi|147828266|emb|CAN75403.1|/1.78199e-59/hypothetical protein VITISV_010506 [Vitis vinifera]
Solyc01g106460.2.1	1008	0	16	0.001	1.61253	10.6551	Up	1.01e-05	3.9e-05	gi|255554513|ref|XP_002518295.1|/5.74847e-72/DNA binding protein, putative [Ricinus communis]
Solyc01g098720.2.1	1231	0	19	0.001	1.56799	10.6147	Up	1.17e-06	5.13e-06	gi|296088296|emb|CBI36741.3|/6.65215e-68/unnamed protein product [Vitis vinifera]
Solyc02g069960.2.1	974	0	15	0.001	1.56452	10.6115	Up	2.06e-05	7.61e-05	gi|296082750|emb|CBI21755.3|/1.21162e-63/unnamed protein product [Vitis vinifera]
Solyc02g021790.1.1	1872	0	28	0.001	1.5195	10.5694	Up	1.83e-09	1.12e-08	gi|16933569|gb|AAL30109.1|/2.94999e-07/unknown [Solanum phureja x Solanum stenotomum]
Solyc04g007760.2.1	949	0	14	0.001	1.49868	10.5495	Up	4.22e-05	0.000148468	gi|311893225|dbj|BAJ25784.1|/1.09665e-69/putative PR-10 type pathogenesis-related protein [Nicotiana tabacum]
Solyc09g089780.2.1	1153	0	17	0.001	1.49785	10.5487	Up	4.9e-06	1.98e-05	gi|225433043|ref|XP_002284697.1|/8.73102e-107/PREDICTED: hypothetical protein [Vitis vinifera]
Solyc02g031790.1.1	3225	0	47	0.001	1.48053	10.5319	Up	2e-15	3.25e-14	gi|255572272|ref|XP_002527075.1|/0/serine-threonine protein kinase, plant-type, putative [Ricinus communis]
Solyc03g113980.2.1	1715	0	24	0.001	1.42166	10.4734	Up	3.23e-08	1.73e-07	gi|225457130|ref|XP_002280322.1|/6.3965e-78/PREDICTED: hypothetical protein [Vitis vinifera]
Solyc01g105650.2.1	1088	0	14	0.001	1.30722	10.3523	Up	4.22e-05	0.000148649	gi|255563200|ref|XP_002522603.1|/1.61844e-91/Leucoanthocyanidin dioxygenase, putative [Ricinus communis]
Solyc08g078460.2.1	1429	0	18	0.001	1.27964	10.3215	Up	2.39e-06	1.01e-05	gi|224071114|ref|XP_002303360.1|/7.39267e-178/predicted protein [Populus trichocarpa]
Solyc01g094250.2.1	1430	0	18	0.001	1.27875	10.3205	Up	2.39e-06	1.01e-05	gi|205829189|sp|B2X050.1|MNR1_CAPAN/8.85507e-131/RecName: Full=(+)-neomenthol dehydrogenase; AltName: Full=Menthone:neomenthol reductase 1; Short=CaMNR1
Solyc04g016000.2.1	1320	0	16	0.001	1.23139	10.2661	Up	1.01e-05	3.9e-05	gi|225441862|ref|XP_002284216.1|/3.06659e-66/PREDICTED: similar to AT-HSFB3 (Arabidopsis thaliana heat shock transcription factor B3); DNA binding / transcription factor [Vitis vinifera]
Solyc01g007050.1.1	1266	0	15	0.001	1.20367	10.2332	Up	2.06e-05	7.61e-05	gi|255566135|ref|XP_002524055.1|/1.33871e-111/Spotted leaf protein, putative [Ricinus communis]
Solyc11g007890.1.1	1125	0	13	0.001	1.17392	10.1971	Up	8.66e-05	0.00028646	gi|225448882|ref|XP_002270667.1|/2.69302e-129/PREDICTED: hypothetical protein [Vitis vinifera]
Solyc03g042560.1.1	1401	0	16	0.001	1.16019	10.1801	Up	1.01e-05	3.9e-05	gi|5332353|gb|AAA34179.2|/0/phenylalanine ammonia lyase [Solanum lycopersicum]
Solyc09g005560.2.1	1053	0	12	0.001	1.15771	10.1771	Up	0.000177444	0.000556873	gi|307135928|gb|ADN33790.1|/2.76765e-64/transcription factor [Cucumis melo subsp. melo]
Solyc07g008630.1.1	3066	0	34	0.001	1.12656	10.1377	Up	2.47e-11	1.82e-10	gi|39577522|gb|AAR28378.1|/0/EIX receptor 2 [Solanum lycopersicum]
Solyc06g033860.1.1	1236	0	13	0.001	1.0685	10.0614	Up	8.66e-05	0.000286542	gi|12229785|sp|O04937.1|DHEA_NICPL/0/RecName: Full=Glutamate dehydrogenase A; Short=GDH A
Solyc08g075320.2.1	1462	0	15	0.001	1.0423	10.0256	Up	2.06e-05	7.6e-05	gi|76803519|gb|ABA55732.1|/0/ABA 8'-hydroxylase CYP707A1 [Solanum tuberosum]
Solyc08g079980.1.1	2271	0	23	0.001	1.02887	10.0068	Up	6.61e-08	3.42e-07	gi|167600645|gb|ABZ89187.1|/0/putative protein [Coffea canephora]
Solyc05g051350.1.1	2055	0	20	0.001	0.988704	9.94939	Up	5.7e-07	2.62e-06	gi|255572591|ref|XP_002527229.1|/0/lyase, putative [Ricinus communis]
Solyc07g065920.2.1	1247	0	12	0.001	0.977604	9.93311	Up	0.000177444	0.000557024	gi|225467155|ref|XP_002269818.1|/6.34258e-74/PREDICTED: hypothetical protein [Vitis vinifera]
Solyc01g106510.2.1	1464	0	14	0.001	0.971483	9.92404	Up	4.22e-05	0.000148671	gi|255554603|ref|XP_002518340.1|/2.20019e-76/conserved hypothetical protein [Ricinus communis]
Solyc04g078340.2.1	1929	0	18	0.001	0.947957	9.88868	Up	2.39e-06	1.01e-05	gi|252972629|dbj|BAH84783.1|/0/cytochrome P450 [Nicotiana tabacum]
Solyc01g109720.2.1	1317	0	12	0.001	0.925643	9.85431	Up	0.000177444	0.000557176	gi|224077844|ref|XP_002305433.1|/9.81068e-73/predicted protein [Populus trichocarpa]
Solyc02g077420.2.1	1439	0	13	0.001	0.917763	9.84198	Up	8.66e-05	0.000286378	gi|148611499|gb|ABQ95989.1|/0/phospholipase A1 [Capsicum annuum]
Solyc09g066400.1.1	1509	0	13	0.001	0.87519	9.77345	Up	8.66e-05	0.000286665	gi|151335776|gb|ABS00393.1|/4.85332e-135/cytochrome P450 hydroxylase [Hyoscyamus muticus]
Solyc01g011430.2.1	1747	0	14	0.001	0.81411	9.66908	Up	4.22e-05	0.000148558	gi|255564707|ref|XP_002523348.1|/1.32928e-171/conserved hypothetical protein [Ricinus communis]
Solyc01g096720.2.1	1547	0	12	0.001	0.788023	9.62209	Up	0.000177444	0.000556949	gi|225465405|ref|XP_002277751.1|/0/PREDICTED: hypothetical protein [Vitis vinifera]
Solyc02g079710.2.1	2223	0	16	0.001	0.731187	9.5141	Up	1.01e-05	3.9e-05	gi|225463651|ref|XP_002272509.1|/8.82028e-163/PREDICTED: hypothetical protein [Vitis vinifera]
Solyc02g077290.1.1	2778	0	15	0.001	0.548539	9.09945	Up	2.06e-05	7.61e-05	gi|225443524|ref|XP_002272216.1|/0/PREDICTED: hypothetical protein [Vitis vinifera]
Solyc05g053610.2.1	4521	0	22	0.001	0.494352	8.94939	Up	1.36e-07	6.77e-07	gi|75326590|sp|Q76CU2.1|PDR1_TOBAC/0/RecName: Full=Pleiotropic drug resistance protein 1; AltName: Full=NtPDR1
Solyc06g033920.1.1	2901	0	14	0.001	0.490262	8.93741	Up	4.22e-05	0.000148694	gi|225462116|ref|XP_002263233.1|/1.2364e-159/PREDICTED: hypothetical protein [Vitis vinifera]
Solyc06g070960.1.1	2781	0	12	0.001	0.438357	8.77596	Up	0.000177444	0.0005571	gi|225456711|ref|XP_002274102.1|/0/PREDICTED: hypothetical protein isoform 1 [Vitis vinifera]
Solyc03g096190.1.1	3129	0	13	0.001	0.422071	8.72134	Up	8.66e-05	0.000286419	gi|224119022|ref|XP_002331306.1|/0/predicted protein [Populus trichocarpa]
Solyc00g174330.2.1	896	50	7763	5.40065	880.176	7.34852	Up	3.06e-14	4.65e-13	gi|6066750|emb|CAB58263.1|/7.83742e-46/pathogenesis related protein PR-1 [Solanum tuberosum]
Solyc00g282510.1.1	1776	6	697	0.326958	39.8692	6.93003	Up	1.86e-05	6.94e-05	gi|193290718|gb|ACF17667.1|/0/putative phenylalanine ammonia-lyase [Capsicum annuum]
Solyc09g007010.1.1	480	38	3514	7.66172	743.719	6.60095	Up	2.18e-13	2.57e-12	gi|548586|sp|Q04108.1|PR04_SOLLC/4.28653e-95/RecName: Full=Pathogenesis-related leaf protein 4; Short=P4; Flags: Precursor
Solyc10g075150.1.1	342	49	4498	13.8661	1336.11	6.59033	Up	2.78e-14	4.23e-13	gi|4336999|gb|AAD18029.1|/3.02314e-53/lipid transfer protein LTP1 precursor [Capsicum annuum]
Solyc12g045020.1.1	1482	2	137	0.130607	9.39119	6.16801	Up	0.000120598	0.000390502	gi|225438595|ref|XP_002280620.1|/5.38277e-155/PREDICTED: hypothetical protein [Vitis vinifera]
Solyc01g008620.2.1	1224	65	4339	5.13944	360.128	6.13075	Up	0	0	gi|461978|sp|Q01412.1|E13A_SOLLC/0/RecName: Full=Glucan endo-1,3-beta-glucosidase A; AltName: Full=(1->3)-beta-glucan endohydrolase A; Short=(1->3)-beta-glucanase A; AltName: Full=Acidic beta-1,3-glucanase; AltName: Full=Beta-1,3-endoglucanase A; Flags: Precursor
Solyc09g090990.2.1	775	3	196	0.374631	25.6923	6.09972	Up	7.89e-05	0.000264161	gi|2887310|emb|CAA75803.1|/2.12688e-95/TSI-1 protein [Solanum lycopersicum]
Solyc00g174340.1.1	480	368	23496	74.1977	4972.8	6.06654	Up	1.64e-14	2.58e-13	gi|548587|sp|P04284.2|PR06_SOLLC/9.5494e-95/RecName: Full=Pathogenesis-related leaf protein 6; Short=P6; AltName: Full=Ethylene-induced protein P1; AltName: Full=P14; AltName: Full=P14A; AltName: Full=PR protein; Flags: Precursor
Solyc08g068730.1.1	696	4	243	0.556205	35.4687	5.99479	Up	5.05e-05	0.000175157	gi|19908257|gb|AAL99189.1|/4.12879e-133/N-hydroxycinnamoyl-CoA:tyramine N-hydroxycinnamoyl transferase THT1-3 [Solanum lycopersicum]
Solyc03g115610.2.1	3768	2	115	0.0513692	3.10052	5.91546	Up	0.000120598	0.000390721	gi|225457323|ref|XP_002281604.1|/0/PREDICTED: hypothetical protein [Vitis vinifera]
Solyc09g011870.1.1	1173	4	228	0.330024	19.7463	5.90286	Up	5.05e-05	0.00017521	gi|147806271|emb|CAN59808.1|/1.33657e-110/hypothetical protein VITISV_006626 [Vitis vinifera]
Solyc07g008560.2.1	2187	3	167	0.132757	7.75739	5.86872	Up	7.89e-05	0.000264238	gi|224122002|ref|XP_002318726.1|/0/predicted protein [Populus trichocarpa]
Solyc11g071470.1.1	1332	4	220	0.290629	16.779	5.85133	Up	5.05e-05	0.000175079	gi|255584604|ref|XP_002533026.1|/6.17627e-123/Anthranilate N-benzoyltransferase protein, putative [Ricinus communis]
Solyc10g083690.2.1	1844	6	315	0.314901	17.3539	5.78422	Up	1.86e-05	6.93e-05	gi|584865|sp|P37122.1|C76A2_SOLME/0/RecName: Full=Cytochrome P450 76A2; AltName: Full=CYPLXXVIA2; AltName: Full=Cytochrome P-450EG7
Solyc09g007520.2.1	1585	4	205	0.244239	13.1393	5.74945	Up	5.05e-05	0.000175236	gi|225626263|gb|ACN97181.1|/4.23355e-137/peroxidase [Populus trichocarpa]
Solyc12g100260.1.1	165	2	101	1.17309	62.185	5.72819	Up	0.000120598	0.000390448	gi|157087398|gb|ABV21586.1|/7.78364e-25/fatty acid desaturase [Capsicum annuum]
Solyc10g078220.1.1	1521	2	101	0.127258	6.74591	5.72819	Up	0.000120598	0.000390175	gi|85068608|gb|ABC69384.1|/0/CYP98A33v1 [Nicotiana tabacum]
Solyc01g097240.2.1	1567	25	1255	1.54403	81.3622	5.71959	Up	2.34e-10	1.57e-09	gi|400851|sp|P32045.1|PRP2_SOLLC/2.24183e-82/RecName: Full=Pathogenesis-related protein P2; Flags: Precursor
Solyc09g089680.2.1	1320	3	149	0.219954	11.4673	5.70418	Up	7.89e-05	0.000263665	gi|66730858|dbj|BAD98961.1|/6.69628e-146/2-oxoglutarate-dependent dioxygenase [Solanum lycopersicum]
Solyc12g009780.1.1	3864	4	194	0.100186	5.1005	5.66989	Up	5.05e-05	0.000174843	gi|225462116|ref|XP_002263233.1|/0/PREDICTED: hypothetical protein [Vitis vinifera]
Solyc11g011180.1.1	2985	2	96	0.064844	3.2672	5.65494	Up	0.000120598	0.000390831	gi|224073436|ref|XP_002304095.1|/1.10568e-179/predicted protein [Populus trichocarpa]
Solyc07g056510.2.1	1030	2	94	0.187922	9.27126	5.62456	Up	0.000120598	0.000389847	gi|255584168|ref|XP_002532823.1|/1.77916e-84/glutathione s-transferase, putative [Ricinus communis]
Solyc04g040180.2.1	1114	3	138	0.260627	12.5847	5.59354	Up	7.89e-05	0.000263589	gi|224090001|ref|XP_002308901.1|/1.08351e-106/predicted protein [Populus trichocarpa]
Solyc09g097960.2.1	1214	4	183	0.318878	15.3137	5.58567	Up	5.05e-05	0.000175	gi|62526573|gb|AAX84672.1|/1.04768e-166/aldo/keto reductase AKR [Manihot esculenta]
Solyc05g052280.2.1	1266	11	494	0.840897	39.6407	5.55891	Up	1.15e-06	5.06e-06	gi|222159967|gb|ACM47317.1|/4.52226e-160/peroxidase [Capsicum annuum]
Solyc10g055820.1.1	969	4	178	0.399503	18.6614	5.54571	Up	5.05e-05	0.00017479	gi|1705809|sp|P52405.1|CHI3_SOLTU/1.22154e-164/RecName: Full=Endochitinase 3; Flags: Precursor
Solyc07g055710.2.1	1477	2	89	0.131049	6.1215	5.54571	Up	0.000120598	0.000389684	gi|225446710|ref|XP_002278037.1|/1.93974e-88/PREDICTED: hypothetical protein [Vitis vinifera]
Solyc08g079900.1.1	2247	253	10498	10.8969	474.626	5.44481	Up	2.73e-13	3.09e-12	gi|3183979|emb|CAA06412.1|/0/P69C protein [Solanum lycopersicum]
Solyc03g033790.2.1	1636	3	119	0.177469	7.38945	5.37983	Up	7.89e-05	0.000263741	gi|224094843|ref|XP_002310261.1|/2.00808e-174/predicted protein [Populus trichocarpa]
Solyc09g098080.2.1	1567	2	77	0.123522	4.99195	5.33676	Up	0.000120598	0.000390393	gi|14349251|dbj|BAB60720.1|/1.99963e-131/glucosyltransferase [Nicotiana tabacum]
Solyc09g082270.2.1	731	7	262	0.926754	36.411	5.29604	Up	1.1e-05	4.22e-05	gi|224085499|ref|XP_002307596.1|/1.8855e-46/predicted protein [Populus trichocarpa]
Solyc02g079510.2.1	1272	5	187	0.380423	14.9349	5.29494	Up	3.11e-05	0.000111708	gi|129811|sp|P15004.1|PER2_SOLLC/7.23489e-174/RecName: Full=Suberization-associated anionic peroxidase 2; AltName: Full=TMP2; Flags: Precursor
Solyc12g009770.1.1	3129	19	708	0.587668	22.9867	5.28965	Up	9.45e-09	5.38e-08	gi|225462116|ref|XP_002263233.1|/9.2911e-161/PREDICTED: hypothetical protein [Vitis vinifera]
Solyc03g025670.2.1	758	28	1042	3.57497	139.652	5.28776	Up	3.69e-11	2.68e-10	gi|871489|emb|CAA58732.1|/8.31748e-77/PAR-1c [Nicotiana tabacum]
Solyc09g091000.2.1	793	14	519	1.70859	66.4879	5.28221	Up	1.95e-07	9.57e-07	gi|131026|sp|P17642.1|PRS2_SOLTU/1.30637e-83/RecName: Full=Pathogenesis-related protein STH-2
Solyc03g025190.2.1	1638	2	74	0.118168	4.58951	5.27943	Up	0.000120598	0.000390011	gi|33867697|gb|AAQ55183.1|/0/putative anthocyanin permease [Solanum lycopersicum]
Solyc11g068620.1.1	783	3	106	0.370803	13.7528	5.21293	Up	7.89e-05	0.000264314	gi|4996349|dbj|BAA78417.1|/7.74353e-89/NAC-domain protein [Nicotiana tabacum]
Solyc05g012850.2.1	1056	3	103	0.274942	9.90881	5.17151	Up	7.89e-05	0.000263932	gi|15229864|ref|NP_187787.1|/8.23446e-20/unknown protein [Arabidopsis thaliana]
Solyc12g013680.1.1	2853	4	137	0.135688	4.87828	5.16801	Up	5.05e-05	0.000174869	gi|225462116|ref|XP_002263233.1|/4.91224e-169/PREDICTED: hypothetical protein [Vitis vinifera]
Solyc12g009520.1.1	2850	3	101	0.101873	3.60018	5.14322	Up	7.89e-05	0.00026397	gi|225462116|ref|XP_002263233.1|/7.33142e-165/PREDICTED: hypothetical protein [Vitis vinifera]
Solyc06g066820.2.1	1138	2	67	0.170087	5.9811	5.13606	Up	0.000120598	0.000390886	gi|3834350|dbj|BAA34124.1|/0/3b-hydroxylase [Solanum lycopersicum]
Solyc02g081340.2.1	959	4	133	0.403669	14.089	5.12526	Up	5.05e-05	0.000174816	gi|304366638|gb|ADM26566.1|/9.95527e-111/glutathione S-transferase [Capsicum annuum]
Solyc11g007500.1.1	606	2	66	0.319405	11.0642	5.11437	Up	0.000120598	0.000390339	gi|225449790|ref|XP_002271587.1|/7.89628e-60/PREDICTED: hypothetical protein [Vitis vinifera]
Solyc08g067340.2.1	1200	4	132	0.322599	11.1748	5.11437	Up	5.05e-05	0.000174764	gi|6683537|dbj|BAA89235.1|/3.72827e-100/unnamed protein product [Nicotiana tabacum]
Solyc07g045530.1.1	630	2	65	0.307237	10.4814	5.09234	Up	0.000120598	0.000390229	gi|147860680|emb|CAN79287.1|/1.06983e-09/hypothetical protein VITISV_044034 [Vitis vinifera]
Solyc12g008960.1.1	1482	2	65	0.130607	4.45567	5.09234	Up	0.000120598	0.000389902	gi|255546139|ref|XP_002514129.1|/0/calmodulin binding protein, putative [Ricinus communis]
Solyc09g082660.2.1	865	4	129	0.447536	15.1503	5.0812	Up	5.05e-05	0.000174947	gi|82581142|emb|CAJ43712.1|/4.10534e-81/caffeoyl-CoA O-methyltransferase [Plantago major]
Solyc06g062920.2.1	1805	2	64	0.107235	3.60206	5.06997	Up	0.000120598	0.00039094	gi|14484938|gb|AAK62821.1|AF332960_1/0/auxin-regulated dual specificity cytosolic kinase [Solanum lycopersicum]
Solyc02g036480.1.1	771	13	391	1.63182	51.5194	4.98056	Up	3.55e-07	1.68e-06	gi|224122294|ref|XP_002318799.1|/4.31301e-52/predicted protein [Populus trichocarpa]
Solyc11g066580.1.1	1536	4	119	0.25203	7.87053	4.96479	Up	5.05e-05	0.000174895	gi|289064208|gb|ADC80513.1|/0/flavonoid 3`,5`-hydroxylase [Solanum lycopersicum]
Solyc12g042480.1.1	1491	7	208	0.454364	14.1721	4.96306	Up	1.1e-05	4.22e-05	gi|255582520|ref|XP_002532045.1|/1.24526e-167/flavonoid 3-hydroxylase, putative [Ricinus communis]
Solyc08g080640.1.1	744	35	960	4.5528	131.083	4.84758	Up	6.79e-13	6.59e-12	gi|6093527|sp|P12670.2|NP24_SOLLC/1.66297e-154/RecName: Full=Protein NP24; AltName: Full=Pathogenesis-related protein PR P23; AltName: Full=Salt-induced protein; Flags: Precursor
Solyc09g092710.2.1	1085	2	54	0.178396	5.05606	4.82486	Up	0.000120598	0.000389793	gi|270313164|gb|ACZ73649.1|/1.76232e-13/glycine-rich protein precursor [Nicotiana tabacum]
Solyc01g096510.2.1	754	6	161	0.770129	21.6922	4.81593	Up	1.86e-05	6.94e-05	gi|255543933|ref|XP_002513029.1|/3.19562e-12/protein with unknown function [Ricinus communis]
Solyc01g080570.2.1	2816	2	53	0.0687355	1.91202	4.79789	Up	0.000120598	0.000389738	gi|225432438|ref|XP_002277102.1|/0/PREDICTED: hypothetical protein [Vitis vinifera]
Solyc04g071100.1.1	282	26	652	8.92294	234.88	4.71826	Up	1.26e-10	8.69e-10	-
Solyc04g007380.1.1	1107	4	100	0.3497	9.177	4.71383	Up	5.05e-05	0.000175026	gi|145839451|gb|ABP96804.1|/9.3069e-143/receptor-like protein kinase [Capsicum annuum]
Solyc04g071090.2.1	564	38	950	6.52061	171.117	4.71383	Up	2.18e-13	2.57e-12	-
Solyc07g062490.1.1	894	22	547	2.3816	62.1581	4.70594	Up	1.49e-09	9.25e-09	gi|255569357|ref|XP_002525646.1|/3.3975e-94/Epidermis-specific secreted glycoprotein EP1 precursor, putative [Ricinus communis]
Solyc04g009640.2.1	3599	6	149	0.161344	4.20584	4.70418	Up	1.86e-05	6.95e-05	gi|225443059|ref|XP_002270207.1|/0/PREDICTED: hypothetical protein [Vitis vinifera]
Solyc08g078650.2.1	1901	2	49	0.10182	2.61856	4.68468	Up	0.000120598	0.000390612	gi|255576054|ref|XP_002528922.1|/0/glucosyltransferase, putative [Ricinus communis]
Solyc08g007460.2.1	742	22	538	2.86948	73.6591	4.682	Up	1.49e-09	9.25e-09	gi|147834849|emb|CAN68310.1|/1.54895e-27/hypothetical protein VITISV_043508 [Vitis vinifera]
Solyc01g095320.2.1	3622	138	3349	3.68735	93.9323	4.67096	Up	1.35e-13	1.72e-12	gi|225454410|ref|XP_002279584.1|/4.84684e-87/PREDICTED: hypothetical protein [Vitis vinifera]
Solyc08g029000.2.1	2619	14	339	0.51734	13.1496	4.66776	Up	1.95e-07	9.56e-07	gi|1407705|gb|AAB67865.1|/0/lipoxygenase [Solanum tuberosum]
Solyc05g015850.2.1	802	2	48	0.241346	6.08016	4.65494	Up	0.000120598	0.000390557	gi|24745606|dbj|BAC23031.1|/1.52561e-79/WRKY-type DNA binding protein [Solanum tuberosum]
Solyc10g076180.1.1	966	5	120	0.50093	12.6198	4.65494	Up	3.11e-05	0.000111621	gi|225439659|ref|XP_002270134.1|/3.65326e-52/PREDICTED: hypothetical protein [Vitis vinifera]
Solyc12g049030.1.1	1155	18	431	1.50825	37.9091	4.65159	Up	1.74e-08	9.63e-08	gi|1054843|emb|CAA63432.1|/1.04925e-176/D12 oleate desaturase [Solanum commersonii]
Solyc09g090080.1.1	1605	10	239	0.602988	15.1276	4.64891	Up	2.05e-06	8.72e-06	gi|56549222|gb|AAV97729.1|/0/phosphate transporter 3 [Solanum lycopersicum]
Solyc05g007950.2.1	874	7	166	0.775123	19.295	4.63766	Up	1.1e-05	4.22e-05	gi|1710615|sp|P80022.2|RNLE_SOLLC/2.92917e-135/RecName: Full=Extracellular ribonuclease LE; Short=RNase LE; Flags: Precursor
Solyc08g006730.1.1	681	3	71	0.426342	10.5915	4.63476	Up	7.89e-05	0.000263817	gi|17369608|sp|Q9SMB8.1|THT11_TOBAC/1.2987e-99/RecName: Full=Tyramine N-feruloyltransferase 4/11; AltName: Full=Hydroxycinnamoyl-CoA: tyramine N-hydroxycinnamoyltransferase
Solyc02g090210.2.1	1559	3	71	0.186234	4.62658	4.63476	Up	7.89e-05	0.000264353	gi|255562709|ref|XP_002522360.1|/7.98418e-173/zinc finger protein, putative [Ricinus communis]
Solyc06g048740.1.1	1485	3	71	0.195514	4.85713	4.63476	Up	7.89e-05	0.000264276	gi|225446654|ref|XP_002277112.1|/4.90444e-140/PREDICTED: hypothetical protein [Vitis vinifera]
Solyc08g006470.2.1	1225	4	94	0.316015	7.79543	4.62456	Up	5.05e-05	0.000175105	gi|296081767|emb|CBI20772.3|/1.57638e-104/unnamed protein product [Vitis vinifera]
Solyc08g061250.2.1	1615	2	47	0.119851	2.95647	4.62456	Up	0.000120598	0.00039012	gi|225429710|ref|XP_002280196.1|/4.03245e-151/PREDICTED: hypothetical protein [Vitis vinifera]
Solyc09g007900.2.1	2422	2	46	0.0799171	1.92944	4.59354	Up	0.000120598	0.000390995	gi|129587|sp|P26600.1|PAL5_SOLLC/0/RecName: Full=Phenylalanine ammonia-lyase; Short=PAL
Solyc01g008500.2.1	1411	2	46	0.137179	3.31191	4.59354	Up	0.000120598	0.000390776	gi|225455547|ref|XP_002268038.1|/1.75781e-123/PREDICTED: hypothetical protein [Vitis vinifera]
Solyc04g072070.2.1	922	4	90	0.419868	9.91653	4.56183	Up	5.05e-05	0.000175184	gi|92429381|gb|ABE77148.1|/2.11749e-54/putative WRKY transcription factor [Nicotiana tabacum]
Solyc01g073890.2.1	1382	2	45	0.140057	3.3079	4.56183	Up	0.000120598	0.000390066	gi|157679148|dbj|BAF80453.1|/3.59218e-89/DC1 domain containing protein [Nicotiana tabacum]
Solyc05g053600.2.1	4520	9	199	0.192703	4.47263	4.53667	Up	3.62e-06	1.49e-05	gi|75326590|sp|Q76CU2.1|PDR1_TOBAC/0/RecName: Full=Pleiotropic drug resistance protein 1; AltName: Full=NtPDR1
Solyc04g040130.1.1	1128	17	373	1.45856	33.5929	4.52554	Up	3.2e-08	1.72e-07	gi|51556906|gb|AAT72296.2|/1.12544e-159/microsomal omega-6-desaturase [Nicotiana tabacum]
Solyc09g090980.2.1	847	145	3167	16.5679	379.851	4.51897	Up	0	0	gi|51317936|gb|AAU00066.1|/1.90296e-75/pathogenesis-related protein 10 [Solanum virginianum]
Solyc10g007280.2.1	1632	11	232	0.652313	14.4416	4.46852	Up	1.15e-06	5.06e-06	gi|225443405|ref|XP_002267442.1|/3.47327e-126/PREDICTED: hypothetical protein [Vitis vinifera]
Solyc03g117860.2.1	837	6	126	0.693761	15.293	4.46229	Up	1.86e-05	6.94e-05	gi|147816926|emb|CAN64393.1|/7.18011e-35/hypothetical protein VITISV_024826 [Vitis vinifera]
Solyc08g006740.2.1	1695	2	42	0.114194	2.51726	4.46229	Up	0.000120598	0.000390284	gi|92429387|gb|ABE77151.1|/0/aromatic amino acid decarboxylase 2 [Solanum lycopersicum]
Solyc04g009440.2.1	1320	5	104	0.366589	8.00401	4.44849	Up	3.11e-05	0.000111795	gi|40647397|gb|AAR88435.1|/9.24965e-172/NAC domain protein [Solanum lycopersicum]
Solyc10g079860.1.1	1035	79	1600	7.38704	157.046	4.41005	Up	0	0	gi|498926|emb|CAA52872.1|/4.3105e-171/glucan endo-1,3-beta-D-glucosidase [Solanum lycopersicum]
Solyc11g011740.1.1	531	2	40	0.364518	7.65268	4.3919	Up	0.000120598	0.000390667	gi|52547872|gb|AAU81956.1|/1.5794e-28/ERF transcription factor 5 [Nicotiana tabacum]
Solyc05g050360.2.1	2345	2	40	0.0825412	1.73287	4.3919	Up	0.000120598	0.000389956	gi|6969229|gb|AAF33669.1|AF079871_1/0/cyclic nucleotide-gated calmodulin-binding ion channel [Nicotiana tabacum]
Solyc09g082810.2.1	684	23	459	3.25428	68.1718	4.38876	Up	8.05e-10	5.13e-09	gi|7488999|pir||S14981/3.38793e-15/extensin class I (clone w1-8 L) - tomato (fragment)
Solyc07g008620.1.1	3096	9	178	0.281336	5.84073	4.37578	Up	3.62e-06	1.49e-05	gi|39577520|gb|AAR28377.1|/0/EIX receptor 1 [Solanum lycopersicum]
Solyc07g005100.2.1	1343	72	1422	5.18848	107.565	4.37375	Up	0	0	gi|505267|emb|CAA54374.1|/6.56879e-173/chitinase, class V [Nicotiana tabacum]
Solyc04g009860.2.1	1479	7	137	0.458051	9.41024	4.36065	Up	1.1e-05	4.22e-05	gi|147822811|emb|CAN66006.1|/1.02182e-121/hypothetical protein VITISV_042886 [Vitis vinifera]
Solyc04g080130.2.1	2170	2	38	0.0891978	1.77898	4.3179	Up	0.000120598	0.000389576	gi|302142467|emb|CBI19670.3|/6.05364e-92/unnamed protein product [Vitis vinifera]
Solyc08g062450.1.1	477	2	38	0.405784	8.09307	4.3179	Up	0.000120598	0.00038963	gi|1773291|gb|AAC14577.1|/4.05587e-69/class II small heat shock protein Le-HSP17.6 [Solanum lycopersicum]
Solyc06g082240.2.1	1964	9	169	0.443491	8.74165	4.30093	Up	3.62e-06	1.49e-05	gi|297745817|emb|CBI15873.3|/0/unnamed protein product [Vitis vinifera]
Solyc00g272810.1.1	726	3	56	0.399916	7.83609	4.29237	Up	7.89e-05	0.000263894	gi|255581771|ref|XP_002531687.1|/4.75646e-50/Tyramine N-feruloyltransferase 4/11, putative [Ricinus communis]
Solyc09g083200.2.1	1703	45	840	2.5573	50.1087	4.29237	Up	2.35e-14	3.67e-13	gi|255551969|ref|XP_002517029.1|/2.45892e-160/serine-threonine protein kinase, plant-type, putative [Ricinus communis]
Solyc02g062550.2.1	1883	3	56	0.154189	3.02124	4.29237	Up	7.89e-05	0.000264123	gi|224094843|ref|XP_002310261.1|/6.7594e-161/predicted protein [Populus trichocarpa]
Solyc04g074680.1.1	498	2	37	0.388673	7.5478	4.27943	Up	0.000120598	0.000389523	gi|147843319|emb|CAN82663.1|/4.94696e-07/hypothetical protein VITISV_004929 [Vitis vinifera]
Solyc04g064870.2.1	1024	8	147	0.756091	14.5836	4.26965	Up	6.34e-06	2.52e-05	gi|147774898|emb|CAN77211.1|/1.76715e-76/hypothetical protein VITISV_035026 [Vitis vinifera]
Solyc07g063730.1.1	2418	3	55	0.120074	2.31076	4.26637	Up	7.89e-05	0.000263856	gi|224122858|ref|XP_002330381.1|/0/predicted protein [Populus trichocarpa]
Solyc06g075690.2.1	1693	11	198	0.62881	11.8811	4.2399	Up	1.15e-06	5.06e-06	gi|15808946|gb|AAL08561.1|/0/auxin-regulated protein [Solanum lycopersicum]
Solyc07g017980.1.1	369	3	54	0.786826	14.8667	4.2399	Up	7.89e-05	0.000264085	-
Solyc03g115040.2.1	1481	5	90	0.326737	6.17356	4.2399	Up	3.11e-05	0.000111829	gi|225436984|ref|XP_002272235.1|/8.04026e-143/PREDICTED: hypothetical protein [Vitis vinifera]
Solyc10g083290.1.1	1749	21	377	1.16202	21.8978	4.23608	Up	2.76e-09	1.66e-08	gi|20805672|gb|AAM28823.1|AF506004_2/0/cell-wall invertase [Solanum lycopersicum]
Solyc10g076480.1.1	1452	9	160	0.599874	11.1944	4.22198	Up	3.62e-06	1.49e-05	gi|22900886|gb|AAN06953.1|/0/amt2-like protein [Medicago truncatula]
Solyc09g091670.2.1	4349	15	266	0.333799	6.21356	4.21837	Up	1.07e-07	5.43e-07	gi|75331994|sp|Q949G3.1|PDR1_NICPL/0/RecName: Full=Pleiotropic drug resistance protein 1; AltName: Full=NpPDR1
Solyc06g069040.2.1	4499	7	124	0.15058	2.79997	4.21682	Up	1.1e-05	4.23e-05	gi|10567810|gb|AAG16759.1|/2.79315e-129/putative glutathione S-transferase T4 [Solanum lycopersicum]
Solyc05g007770.2.1	1308	3	53	0.221972	4.11639	4.21293	Up	7.89e-05	0.000264199	gi|118490007|gb|ABK96797.1|/2.61656e-134/NAC domain protein NAC2 [Solanum tuberosum]
Solyc05g054820.1.1	1938	7	123	0.349565	6.44762	4.20513	Up	1.1e-05	4.22e-05	gi|225448817|ref|XP_002276070.1|/6.78056e-164/PREDICTED: hypothetical protein [Vitis vinifera]
Solyc00g005000.2.1	1693	2	35	0.114329	2.10019	4.19926	Up	0.0001206	0.000389473	gi|225463766|ref|XP_002267930.1|/2.58441e-156/PREDICTED: hypothetical protein [Vitis vinifera]
Solyc03g115930.1.1	609	10	175	1.58916	29.1923	4.19926	Up	2.05e-06	8.73e-06	gi|224141003|ref|XP_002323865.1|/2.05506e-23/predicted protein [Populus trichocarpa]
Solyc09g075870.1.1	2565	2	35	0.0754617	1.38621	4.19926	Up	0.0001206	0.000389419	gi|255551451|ref|XP_002516771.1|/0/lipoxygenase, putative [Ricinus communis]
Solyc10g045240.1.1	1539	54	942	3.39578	62.1814	4.19467	Up	3.33e-14	5.02e-13	gi|224121022|ref|XP_002330884.1|/0/predicted protein [Populus trichocarpa]
Solyc04g071890.2.1	1372	58	998	4.09127	73.8966	4.17489	Up	1.55e-15	2.55e-14	gi|218138216|gb|ACK57683.1|/2.12352e-134/peroxidase 4 [Litchi chinensis]
Solyc09g008250.2.1	1028	3	51	0.282431	5.03994	4.15744	Up	7.89e-05	0.000263779	gi|255637134|gb|ACU18898.1|/1.96274e-75/unknown [Glycine max]
Solyc06g009140.2.1	772	18	297	2.25652	39.0829	4.11437	Up	1.74e-08	9.62e-08	gi|2981167|gb|AAC06242.1|/8.77142e-21/late embryogenis abundant protein 5 [Nicotiana tabacum]
Solyc05g048830.2.1	1379	2	33	0.140362	2.43107	4.11437	Up	0.000120606	0.000389386	gi|224064017|ref|XP_002301350.1|/4.34768e-111/predicted protein [Populus trichocarpa]
Solyc03g082370.1.1	270	2	33	0.716886	12.4165	4.11437	Up	0.000120606	0.000389332	gi|12003400|gb|AAG43557.1|AF211539_1/7.34968e-15/Avr9/Cf-9 rapidly elicited protein 65 [Nicotiana tabacum]
Solyc07g008280.2.1	743	2	33	0.26051	4.51204	4.11437	Up	0.000120606	0.000389277	gi|224144219|ref|XP_002325224.1|/3.23726e-17/predicted protein [Populus trichocarpa]
Solyc03g120110.2.1	2424	7	115	0.279479	4.81963	4.10811	Up	1.1e-05	4.21e-05	gi|255550034|ref|XP_002516068.1|/0/receptor protein kinase, putative [Ricinus communis]
Solyc09g092640.2.1	1618	23	376	1.37573	23.6079	4.101	Up	8.05e-10	5.14e-09	gi|85068658|gb|ABC69409.1|/0/CYP71AT2v2 [Nicotiana tabacum]
Solyc01g014840.2.1	4088	10	163	0.236741	4.05065	4.09677	Up	2.05e-06	8.72e-06	gi|225460354|ref|XP_002263146.1|/0/PREDICTED: hypothetical protein [Vitis vinifera]
Solyc01g105770.2.1	1507	71	1155	4.55962	77.8604	4.0939	Up	0	0	gi|255563290|ref|XP_002522648.1|/1.77841e-20/Gamma-gliadin precursor, putative [Ricinus communis]
Solyc08g067610.2.1	4460	16	260	0.347191	5.92225	4.09234	Up	5.87e-08	3.06e-07	gi|296081973|emb|CBI20978.3|/0/unnamed protein product [Vitis vinifera]
Solyc12g100240.1.1	165	2	32	1.17309	19.7022	4.06997	Up	0.000120615	0.000389195	gi|157087398|gb|ABV21586.1|/7.78364e-25/fatty acid desaturase [Capsicum annuum]
Solyc05g007630.2.1	3915	2	32	0.0494404	0.83036	4.06997	Up	0.000120615	0.000389249	gi|48057658|gb|AAT39957.1|/0/Putative late blight resistance protein, identical [Solanum demissum]
Solyc12g088170.1.1	1365	12	191	0.85081	14.2151	4.06244	Up	6.4e-07	2.92e-06	gi|197360039|gb|ACH69874.1|/0/anthocyanin acyltransferase [Solanum lycopersicum]
Solyc02g086700.2.1	1290	21	332	1.57548	26.1455	4.0527	Up	2.76e-09	1.67e-08	gi|38091032|emb|CAE53273.1|/4.69824e-120/1,3-beta-glucan glucanohydrolase [Solanum tuberosum]
Solyc02g093420.2.1	1594	5	79	0.303575	5.03485	4.05183	Up	3.11e-05	0.000111864	gi|225452310|ref|XP_002272446.1|/3.38732e-126/PREDICTED: hypothetical protein [Vitis vinifera]
Solyc12g100250.1.1	1140	9	142	0.764049	12.6541	4.0498	Up	3.62e-06	1.49e-05	gi|8886726|gb|AAF80560.1|AF192486_1/1.06508e-173/omega-6 fatty acid desaturase [Sesamum indicum]
Solyc01g105070.2.1	1389	22	347	1.53287	25.3791	4.04933	Up	1.49e-09	9.25e-09	gi|83318804|emb|CAG25463.1|/4.78616e-166/cationic peroxidase [Solanum lycopersicum]
Solyc07g054720.1.1	234	4	63	1.65435	27.351	4.04725	Up	5.05e-05	0.000175052	gi|3913935|sp|Q43502.1|IP23_SOLLC/2.70837e-09/RecName: Full=Proteinase inhibitor type-2 CEVI57; AltName: Full=Proteinase inhibitor type II CEVI57; Flags: Precursor
Solyc05g050350.1.1	2148	6	94	0.270334	4.44572	4.0396	Up	1.86e-05	6.94e-05	gi|6969229|gb|AAF33669.1|AF079871_1/0/cyclic nucleotide-gated calmodulin-binding ion channel [Nicotiana tabacum]
Solyc08g068600.2.1	1632	3	47	0.177904	2.92567	4.0396	Up	7.89e-05	0.000263627	gi|92429385|gb|ABE77150.1|/0/aromatic amino acid decarboxylase 1B [Solanum lycopersicum]
Solyc03g078490.2.1	1562	55	857	3.40773	55.7376	4.03177	Up	0	0	gi|225468662|ref|XP_002268162.1|/0/PREDICTED: hypothetical protein [Vitis vinifera]
Solyc06g050440.2.1	1277	29	450	2.19781	35.7989	4.02577	Up	2.01e-11	1.5e-10	gi|5381253|dbj|BAA82306.1|/2.35384e-156/peroxidase [Nicotiana tabacum]
Solyc03g094020.2.1	2703	4	62	0.143218	2.3302	4.02417	Up	5.05e-05	0.000175131	gi|297739952|emb|CBI30134.3|/0/unnamed protein product [Vitis vinifera]
Solyc01g091590.2.1	785	2	31	0.246572	4.01181	4.02417	Up	0.000120631	0.000389192	gi|225453712|ref|XP_002271138.1|/6.64715e-40/PREDICTED: hypothetical protein [Vitis vinifera]
Solyc12g089130.1.1	702	2	31	0.275725	4.48614	4.02417	Up	0.000120631	0.000389138	gi|255538628|ref|XP_002510379.1|/2.10448e-100/transporter, putative [Ricinus communis]
Solyc11g007420.1.1	390	2	31	0.496306	8.07505	4.02417	Up	0.000120631	0.000389084	gi|225468799|ref|XP_002263061.1|/4.75679e-22/PREDICTED: hypothetical protein [Vitis vinifera]
Solyc03g098740.1.1	600	22	340	3.54859	57.5673	4.01993	Up	1.49e-09	9.25e-09	gi|6538778|gb|AAF15902.1|AF208022_1/3.987e-88/biotic cell death-associated protein [Nicotiana glutinosa]
Solyc04g054950.2.1	925	3	46	0.31388	5.05201	4.00857	Up	7.89e-05	0.000264047	gi|1717755|sp|P50165.1|TRNH_DATST/1.11581e-95/RecName: Full=Tropinone reductase homolog; AltName: Full=P29X
Solyc01g079940.2.1	1584	10	153	0.610982	9.81261	4.00543	Up	2.05e-06	8.71e-06	gi|255552241|ref|XP_002517165.1|/1.79495e-95/basic 7S globulin 2 precursor small subunit, putative [Ricinus communis]
Solyc09g090970.2.1	794	4	61	0.487555	7.80472	4.00071	Up	5.05e-05	0.000174974	gi|62751099|dbj|BAD95797.1|/1.26239e-86/similar to pathogenesis-related protein STH-2 [Solanum lycopersicum]
Solyc01g080010.2.1	1537	10	151	0.629666	9.98048	3.98645	Up	2.05e-06	8.72e-06	gi|27372527|gb|AAN87262.1|/0/xyloglucan-specific fungal endoglucanase inhibitor protein precursor [Solanum lycopersicum]
Solyc03g082550.2.1	1131	2	30	0.17114	2.69468	3.97686	Up	0.000120661	0.000389129	gi|37147908|gb|AAQ88401.1|/4.98478e-91/HD-ZIP [Capsicum annuum]
Solyc08g028780.1.1	1020	4	60	0.379528	5.97584	3.97686	Up	5.05e-05	0.000174921	gi|225430388|ref|XP_002285361.1|/5.44297e-94/PREDICTED: hypothetical protein [Vitis vinifera]
Solyc06g050810.2.1	962	7	105	0.704217	11.0882	3.97686	Up	1.1e-05	4.22e-05	gi|255559593|ref|XP_002520816.1|/4.28244e-45/conserved hypothetical protein [Ricinus communis]
Solyc05g009550.2.1	1857	12	179	0.625393	9.7924	3.96883	Up	6.4e-07	2.92e-06	gi|255576471|ref|XP_002529127.1|/4.25501e-83/protein with unknown function [Ricinus communis]
Solyc07g055670.1.1	714	3	44	0.406637	6.26041	3.94444	Up	7.89e-05	0.000263703	gi|225446699|ref|XP_002277643.1|/5.20582e-86/PREDICTED: hypothetical protein [Vitis vinifera]
Solyc04g082960.1.1	564	5	73	0.857975	13.149	3.93787	Up	3.11e-05	0.000111847	gi|13699079|dbj|BAB41200.1|/1.33345e-63/unnamed protein product [Nicotiana tabacum]
Solyc12g005720.1.1	723	24	349	3.2126	49.0383	3.93209	Up	4.34e-10	2.83e-09	gi|255549325|ref|XP_002515716.1|/6.96899e-86/DUF26 domain-containing protein 2 precursor, putative [Ricinus communis]
Solyc01g010020.2.1	1043	2	29	0.185579	2.82463	3.92796	Up	0.000120721	0.000389212	gi|224111766|ref|XP_002315971.1|/9.05247e-60/predicted protein [Populus trichocarpa]
Solyc09g082870.1.1	3237	2	29	0.0597959	0.91013	3.92796	Up	0.000120721	0.000389267	gi|225432816|ref|XP_002283579.1|/0/PREDICTED: hypothetical protein [Vitis vinifera]
Solyc03g007790.2.1	2682	3	43	0.108255	1.62876	3.91128	Up	7.89e-05	0.000264008	gi|255545116|ref|XP_002513619.1|/0/ATP binding protein, putative [Ricinus communis]
Solyc07g008600.1.1	2985	13	186	0.421486	6.33019	3.90869	Up	3.55e-07	1.67e-06	gi|39577520|gb|AAR28377.1|/0/EIX receptor 1 [Solanum lycopersicum]
Solyc03g025380.2.1	1088	22	314	1.95694	29.319	3.90516	Up	1.49e-09	9.26e-09	gi|5453379|gb|AAD43561.1|AF155124_1/5.48564e-140/bacterial-induced peroxidase precursor [Gossypium hirsutum]
Solyc05g009040.2.1	1927	5	71	0.251115	3.74304	3.89779	Up	3.11e-05	0.000111656	gi|145839451|gb|ABP96804.1|/0/receptor-like protein kinase [Capsicum annuum]
Solyc10g055800.1.1	990	270	3781	26.3944	387.989	3.87771	Up	3.74e-13	4.02e-12	gi|1705809|sp|P52405.1|CHI3_SOLTU/5.27542e-155/RecName: Full=Endochitinase 3; Flags: Precursor
Solyc11g010670.1.1	231	5	70	2.0948	30.7846	3.87733	Up	3.11e-05	0.000111743	gi|224141345|ref|XP_002324034.1|/1.26203e-06/predicted protein [Populus trichocarpa]
Solyc07g054920.1.1	1089	4	56	0.355481	5.22406	3.87733	Up	5.05e-05	0.000175263	gi|116783156|gb|ABK22814.1|/1.92426e-84/unknown [Picea sitchensis]
Solyc06g060680.1.1	879	14	196	1.54143	22.6525	3.87733	Up	1.95e-07	9.57e-07	gi|224065631|ref|XP_002301893.1|/7.29517e-41/predicted protein [Populus trichocarpa]
Solyc07g056200.2.1	733	21	294	2.77268	40.7466	3.87733	Up	2.76e-09	1.66e-08	gi|255567218|ref|XP_002524590.1|/5.3507e-17/metal ion binding protein, putative [Ricinus communis]
Solyc12g007140.1.1	2235	2	28	0.0866037	1.27271	3.87733	Up	0.000120835	0.000389526	gi|225445212|ref|XP_002280856.1|/1.30598e-97/PREDICTED: hypothetical protein [Vitis vinifera]
Solyc01g107780.2.1	1597	50	697	3.03004	44.338	3.87113	Up	3.06e-14	4.64e-13	gi|209954717|dbj|BAG80549.1|/0/UDP-glucose:glucosyltransferase [Lycium barbarum]
Solyc03g095770.2.1	988	34	470	3.33047	48.3269	3.85903	Up	1.12e-12	1.03e-11	gi|7406995|gb|AAF61863.1|AF193770_1/1.08519e-67/DNA-binding protein 3 [Nicotiana tabacum]
Solyc11g065530.1.1	1515	16	221	1.02209	14.8193	3.85788	Up	5.87e-08	3.05e-07	gi|225435393|ref|XP_002285367.1|/0/PREDICTED: hypothetical protein [Vitis vinifera]
Solyc02g092860.2.1	1677	9	124	0.51939	7.51167	3.85425	Up	3.62e-06	1.49e-05	gi|225438884|ref|XP_002283827.1|/8.46559e-168/PREDICTED: hypothetical protein [Vitis vinifera]
Solyc01g106500.2.1	2541	7	96	0.26661	3.83809	3.84758	Up	1.1e-05	4.22e-05	gi|255562060|ref|XP_002522038.1|/0/Receptor protein kinase CLAVATA1 precursor, putative [Ricinus communis]
Solyc01g009690.1.1	2598	17	233	0.633277	9.11098	3.8467	Up	3.2e-08	1.72e-07	gi|4235646|gb|AAD13305.1|/0/SC0A [Solanum lycopersicum]
Solyc10g006710.2.1	2717	3	41	0.10686	1.533	3.84256	Up	7.89e-05	0.000263552	gi|224122858|ref|XP_002330381.1|/0/predicted protein [Populus trichocarpa]
Solyc01g108440.2.1	1286	5	68	0.376281	5.37175	3.83551	Up	3.11e-05	0.000111725	gi|224105515|ref|XP_002313839.1|/2.13643e-64/predicted protein [Populus trichocarpa]
Solyc12g013690.1.1	1224	7	95	0.553478	7.88479	3.83247	Up	1.1e-05	4.22e-05	gi|24745927|dbj|BAC23045.1|/0/monooxygenase [Solanum tuberosum]
Solyc09g075920.1.1	2361	23	312	0.942792	13.4248	3.83181	Up	8.05e-10	5.14e-09	gi|224123812|ref|XP_002319170.1|/0/predicted protein [Populus trichocarpa]
Solyc03g115920.2.1	876	10	135	1.10479	15.6559	3.82486	Up	2.05e-06	8.73e-06	gi|224057194|ref|XP_002299166.1|/4.08995e-60/predicted protein [Populus trichocarpa]
Solyc05g007640.2.1	3968	10	135	0.2439	3.45629	3.82486	Up	2.05e-06	8.73e-06	gi|48057662|gb|AAT39961.1|/0/Putative late blight resistance protein, identical [Solanum demissum]
Solyc02g061770.2.1	1012	14	188	1.33885	18.8723	3.81721	Up	1.95e-07	9.55e-07	gi|1144307|gb|AAB08443.1|/3.09631e-134/chitinase, class II [Solanum lycopersicum]
Solyc05g050130.2.1	1193	296	3963	24.0124	337.467	3.8129	Up	2.98e-13	3.33e-12	gi|116332|sp|P29060.1|CHIA_TOBAC/7.17317e-120/RecName: Full=Acidic endochitinase; Flags: Precursor
Solyc01g109500.2.1	1729	206	2749	11.5307	161.521	3.80816	Up	1.83e-13	2.22e-12	gi|225428525|ref|XP_002284483.1|/1.17622e-79/PREDICTED: hypothetical protein isoform 1 [Vitis vinifera]
Solyc02g077370.1.1	486	3	40	0.597405	8.36126	3.80694	Up	7.89e-05	0.000263515	gi|7531180|sp|O04681.1|PTI5_SOLLC/3.01596e-67/RecName: Full=Pathogenesis-related genes transcriptional activator PTI5; AltName: Full=PTO-interacting protein 5
Solyc11g011240.1.1	1098	9	120	0.793275	11.1027	3.80694	Up	3.62e-06	1.49e-05	gi|82547880|gb|ABB82554.1|/0/geranylgeranyl pyrophosphate synthase 1 [Solanum lycopersicum]
Solyc07g049530.2.1	1519	219	2917	13.9531	195.086	3.80546	Up	2.31e-13	2.69e-12	gi|398992|sp|P05116.2|ACCO1_SOLLC/1.36272e-169/RecName: Full=1-aminocyclopropane-1-carboxylate oxidase 1; Short=ACC oxidase 1; AltName: Full=Ethylene-forming enzyme; Short=EFE; AltName: Full=Protein pTOM 13
Solyc06g071810.1.1	1878	50	662	2.57667	35.8105	3.79681	Up	3.06e-14	4.63e-13	gi|24421095|dbj|BAC07504.2|/0/receptor-like protein kinase [Nicotiana tabacum]
Solyc01g044240.2.1	2675	35	462	1.26628	17.5455	3.79244	Up	6.79e-13	6.6e-12	-
Solyc01g080800.2.1	555	10	131	1.74378	23.9787	3.78147	Up	2.05e-06	8.72e-06	gi|27803890|gb|AAO22065.1|/1.2306e-82/NtPRp27-like protein [Solanum tuberosum]
Solyc07g048070.2.1	1508	13	170	0.834307	11.4524	3.77893	Up	3.55e-07	1.67e-06	gi|13785207|emb|CAC37355.1|/0/putative membrane protein [Solanum tuberosum]
Solyc01g005410.2.1	869	11	143	1.22506	16.7172	3.77041	Up	1.15e-06	5.07e-06	gi|255570045|ref|XP_002525985.1|/1.86672e-57/calcium ion binding protein, putative [Ricinus communis]
Solyc01g006950.2.1	1041	9	117	0.836711	11.4178	3.77041	Up	3.62e-06	1.49e-05	gi|4206787|gb|AAD11808.1|/3.33838e-147/syntaxin-related protein Nt-syr1 [Nicotiana tabacum]
Solyc12g099980.1.1	2553	5	65	0.189541	2.58649	3.77041	Up	3.11e-05	0.000111777	gi|3894385|gb|AAC78592.1|/0/Hcr2-0A [Solanum lycopersicum]
Solyc05g051530.2.1	1867	6	78	0.311022	4.24423	3.77041	Up	1.86e-05	6.94e-05	gi|296084731|emb|CBI25872.3|/0/unnamed protein product [Vitis vinifera]
Solyc05g039950.1.1	1188	2	26	0.162929	2.22334	3.77041	Up	0.000121473	0.000391254	gi|62241073|dbj|BAD93693.1|/7.54777e-162/acyltransferase-like protein [Nicotiana tabacum]
Solyc07g007760.2.1	610	101	1304	16.0242	217.168	3.76049	Up	0	0	gi|133711827|gb|ABO36643.1|/6.17328e-28/defensin protein [Solanum pimpinellifolium]
Solyc09g011270.2.1	741	6	77	0.78364	10.5565	3.7518	Up	1.86e-05	6.94e-05	gi|15224373|ref|NP_181318.1|/6.03481e-56/DC1 domain-containing protein [Arabidopsis thaliana]
Solyc05g052340.2.1	1795	8	102	0.43133	5.77277	3.7424	Up	6.34e-06	2.52e-05	gi|297736547|emb|CBI25418.3|/0/unnamed protein product [Vitis vinifera]
Solyc10g081980.1.1	678	10	127	1.42743	19.0293	3.73673	Up	2.05e-06	8.72e-06	gi|24429927|gb|AAN52931.1|/9.80782e-116/hin1-like protein [Solanum tuberosum]
Solyc12g056360.1.1	690	6	76	0.841562	11.1896	3.73294	Up	1.86e-05	6.94e-05	gi|53830845|gb|AAU95245.1|/4.58531e-100/putative thaumatin-like protein [Solanum tuberosum]
Solyc05g016060.2.1	696	5	63	0.695256	9.19559	3.72533	Up	3.11e-05	0.000111587	-
Solyc01g006290.2.1	1261	48	603	3.68392	48.5792	3.72103	Up	9.13e-14	1.24e-12	gi|218308|dbj|BAA01992.1|/1.96866e-139/peroxidase [Nicotiana tabacum]
Solyc06g072640.1.1	849	2	25	0.227985	2.99144	3.71383	Up	0.000122272	0.000393665	gi|257831431|gb|ACV71016.1|/5.42098e-54/UPA16 [Capsicum annuum]
Solyc09g005090.1.1	3162	49	609	1.49975	19.5661	3.70556	Up	2.78e-14	4.23e-13	gi|237899595|gb|ACR33102.1|/0/verticillium wilt disease resistance protein [Solanum lycopersicum]
Solyc08g080040.2.1	1457	18	223	1.19563	15.5487	3.70095	Up	1.74e-08	9.63e-08	gi|310892809|gb|ADP37440.1|/0/anthocyanidin synthase [Solanum tuberosum]
Solyc01g105180.2.1	1678	3	37	0.173027	2.24005	3.69447	Up	7.89e-05	0.000263489	gi|224105457|ref|XP_002313817.1|/1.54363e-52/predicted protein [Populus trichocarpa]
Solyc04g074000.2.1	3407	61	750	1.73277	22.3634	3.68998	Up	1.47e-14	2.32e-13	gi|225456159|ref|XP_002278561.1|/0/PREDICTED: hypothetical protein [Vitis vinifera]
Solyc04g054690.2.1	2023	7	86	0.334878	4.31868	3.68888	Up	1.1e-05	4.22e-05	gi|66475040|gb|AAY47050.1|/0/ascorbate oxidase [Solanum lycopersicum]
Solyc02g082920.2.1	1025	873	10708	82.4279	1061.29	3.68654	Up	0	0	gi|544007|sp|Q05539.1|CHIA_SOLLC/1.19851e-149/RecName: Full=Acidic 26 kDa endochitinase; Flags: Precursor
Solyc03g097500.2.1	1554	12	147	0.747333	9.6098	3.68468	Up	6.4e-07	2.92e-06	gi|241897455|gb|ACS70946.1|/0/feruloyl transferase [Solanum tuberosum]
Solyc05g050380.2.1	2073	59	720	2.75446	35.2843	3.67918	Up	9.55e-15	1.53e-13	gi|6969229|gb|AAF33669.1|AF079871_1/0/cyclic nucleotide-gated calmodulin-binding ion channel [Nicotiana tabacum]
Solyc04g078660.1.1	1347	5	61	0.359241	4.60056	3.67878	Up	3.11e-05	0.000111639	gi|225458671|ref|XP_002282915.1|/4.28421e-172/PREDICTED: hypothetical protein [Vitis vinifera]
Solyc02g085020.2.1	1844	27	329	1.41705	18.1252	3.67703	Up	6.82e-11	4.82e-10	gi|1706373|sp|P51107.1|DFRA_SOLLC/0/RecName: Full=Dihydroflavonol-4-reductase; Short=DFR; AltName: Full=Dihydrokaempferol 4-reductase
Solyc04g082120.2.1	2470	58	703	2.27256	28.9139	3.66937	Up	1.55e-15	2.54e-14	gi|225459800|ref|XP_002285910.1|/0/PREDICTED: hypothetical protein [Vitis vinifera]
Solyc03g114890.2.1	1438	28	339	1.88444	23.9491	3.66776	Up	3.69e-11	2.68e-10	gi|224124110|ref|XP_002330107.1|/4.68089e-172/predicted protein [Populus trichocarpa]
Solyc02g014030.1.1	3459	28	337	0.783414	9.89755	3.65922	Up	3.69e-11	2.68e-10	gi|225451775|ref|XP_002277688.1|/0/PREDICTED: hypothetical protein [Vitis vinifera]
Solyc11g008530.1.1	3954	3	36	0.0734291	0.924941	3.65494	Up	7.89e-05	0.000263465	gi|255547506|ref|XP_002514810.1|/0/ATP binding protein, putative [Ricinus communis]
Solyc10g076500.1.1	2529	9	108	0.344411	4.33834	3.65494	Up	3.62e-06	1.49e-05	gi|237899605|gb|ACR33107.1|/0/verticillium wilt disease resistance protein [Solanum lycopersicum]
Solyc04g079250.2.1	1321	5	60	0.366312	4.6142	3.65494	Up	3.11e-05	0.000111812	gi|9794868|gb|AAF98368.1|AF158027_1/0/patatin-like protein 1 [Nicotiana tabacum]
Solyc12g042010.1.1	384	2	24	0.50406	6.34933	3.65494	Up	0.000123793	0.000398396	gi|225433702|ref|XP_002266237.1|/3.21651e-15/PREDICTED: hypothetical protein [Vitis vinifera]
Solyc01g109110.2.1	3249	23	274	0.685113	8.5674	3.64444	Up	8.05e-10	5.13e-09	gi|255556179|ref|XP_002519124.1|/0/GTP-binding protein alpha subunit, gna, putative [Ricinus communis]
Solyc08g068690.1.1	723	43	511	5.75591	71.801	3.64089	Up	1.15e-13	1.51e-12	gi|19908257|gb|AAL99189.1|/7.35988e-128/N-hydroxycinnamoyl-CoA:tyramine N-hydroxycinnamoyl transferase THT1-3 [Solanum lycopersicum]
Solyc09g057960.1.1	786	7	83	0.861905	10.7276	3.63766	Up	1.1e-05	4.22e-05	gi|255584667|ref|XP_002533056.1|/4.59291e-73/DUF26 domain-containing protein 1 precursor, putative [Ricinus communis]
Solyc02g068680.1.1	1386	5	59	0.349133	4.32451	3.63069	Up	3.11e-05	0.000111899	gi|224120914|ref|XP_002330857.1|/3.6813e-25/predicted protein [Populus trichocarpa]
Solyc09g015770.2.1	1239	31	365	2.42144	29.9275	3.62753	Up	6.07e-12	4.79e-11	gi|156118328|gb|ABU49725.1|/9.14374e-158/WRKY transcription factor 6 [Solanum tuberosum]
Solyc09g075910.1.1	2358	8	94	0.328345	4.04979	3.62456	Up	6.34e-06	2.52e-05	gi|147827610|emb|CAN77456.1|/0/hypothetical protein VITISV_037411 [Vitis vinifera]
Solyc09g075820.2.1	1978	123	1443	6.01815	74.1119	3.62232	Up	0	0	gi|5734440|emb|CAB52689.1|/0/hexose transporter [Solanum lycopersicum]
Solyc09g011330.1.1	2412	3	35	0.120373	1.47414	3.61429	Up	7.89e-05	0.000263452	gi|224138874|ref|XP_002322923.1|/0/predicted protein [Populus trichocarpa]
Solyc01g089890.2.1	768	19	221	2.39429	29.2334	3.60995	Up	9.45e-09	5.38e-08	gi|224132766|ref|XP_002327875.1|/9.1929e-39/predicted protein [Populus trichocarpa]
Solyc03g005210.2.1	986	12	139	1.17785	14.3214	3.60395	Up	6.4e-07	2.92e-06	gi|225432724|ref|XP_002278974.1|/1.52451e-29/PREDICTED: hypothetical protein [Vitis vinifera]
Solyc08g074680.2.1	5534	14	162	0.244835	2.97388	3.60247	Up	1.95e-07	9.58e-07	gi|1172578|sp|Q08304.1|PPOB_SOLLC/0/RecName: Full=Polyphenol oxidase B, chloroplastic; Short=PPO; AltName: Full=Catechol oxidase; Flags: Precursor
Solyc10g085010.1.1	564	23	266	3.94669	47.9127	3.60169	Up	8.05e-10	5.14e-09	gi|10798750|dbj|BAB16427.1|/5.98561e-64/NtEIG-E80 [Nicotiana tabacum]
Solyc02g082740.1.1	573	78	902	13.1742	159.919	3.60156	Up	0	0	gi|225467871|ref|XP_002272512.1|/1.23378e-64/PREDICTED: hypothetical protein [Vitis vinifera]
Solyc04g005610.2.1	1070	9	104	0.814034	9.8741	3.60049	Up	3.62e-06	1.49e-05	gi|118490007|gb|ABK96797.1|/1.05344e-103/NAC domain protein NAC2 [Solanum tuberosum]
Solyc12g019230.1.1	1176	2	23	0.164591	1.98687	3.59354	Up	0.000126681	0.000407064	gi|2459811|gb|AAC28903.1|/4.24613e-165/polygalacturonase 1 [Solanum lycopersicum]
Solyc04g077650.2.1	1508	2	23	0.128355	1.54944	3.59354	Up	0.000126681	0.000407008	gi|165994496|dbj|BAF99698.1|/1.89025e-155/1-O-acylglucose:anthocyanin-O-acyltransferase- like protein [Gentiana triflora]
Solyc02g064830.2.1	2096	2	23	0.0923469	1.11477	3.59354	Up	0.000126681	0.000407121	gi|255567939|ref|XP_002524947.1|/0/Indole-3-acetic acid-amido synthetase GH3.3, putative [Ricinus communis]
Solyc07g006770.2.1	3422	7	80	0.197971	2.37497	3.58455	Up	1.1e-05	4.22e-05	gi|225443059|ref|XP_002270207.1|/0/PREDICTED: hypothetical protein [Vitis vinifera]
Solyc10g007900.2.1	1400	5	57	0.345641	4.13614	3.58094	Up	3.11e-05	0.000111604	gi|85068622|gb|ABC69391.1|/5.60209e-114/CYP72A53v2 [Nicotiana tabacum]
Solyc07g043230.2.1	1444	66	747	4.42344	52.5535	3.57054	Up	0	0	gi|238769999|dbj|BAH66920.1|/6.43637e-129/metal transporter [Nicotiana tabacum]
Solyc01g096420.2.1	1011	10	113	0.957266	11.3547	3.56823	Up	2.05e-06	8.72e-06	gi|75153341|sp|Q8H9D2.1|NQR_SOLTU/6.99451e-86/RecName: Full=NAD(P)H:quinone oxidoreductase; Short=NAD(P)H:QR
Solyc12g044950.1.1	951	36	405	3.66358	43.2636	3.56183	Up	4.29e-13	4.5e-12	gi|1161568|emb|CAA64414.1|/0/lipid desaturase-like protein [Solanum lycopersicum]
Solyc08g075550.2.1	1044	5	56	0.463504	5.44924	3.5554	Up	3.11e-05	0.000111691	gi|29465624|gb|AAK58483.1|/0/alternative oxidase 1b [Solanum lycopersicum]
Solyc03g096070.2.1	3009	8	89	0.257307	3.0048	3.54571	Up	6.34e-06	2.52e-05	gi|158827644|gb|ABW80999.1|/3.76694e-127/PI-phospholipase C PLC5 [Solanum lycopersicum]
Solyc09g011540.2.1	907	2	22	0.213406	2.46413	3.52941	Up	0.000132143	0.000423383	gi|10567806|gb|AAG16757.1|/1.46646e-76/putative glutathione S-transferase T2 [Solanum lycopersicum]
Solyc07g055400.1.1	708	2	22	0.273389	3.15673	3.52941	Up	0.000132143	0.0004235	gi|208429106|gb|ACI26722.1|/8.13488e-100/receptor-like kinase [Nicotiana glutinosa]
Solyc00g071180.2.1	1117	2	22	0.173285	2.00086	3.52941	Up	0.000132143	0.000423559	gi|3452387|gb|AAC32853.1|/2.1133e-118/cysteine protease inhibitor [Solanum lycopersicum]
Solyc12g009450.1.1	2931	2	22	0.0660386	0.762527	3.52941	Up	0.000132143	0.000423441	gi|6456755|gb|AAF09256.1|AF202179_1/0/disease resistance protein BS2 [Capsicum chacoense]
Solyc12g097000.1.1	588	4	44	0.658365	7.60192	3.52941	Up	5.05e-05	0.000174739	gi|46577339|sp|Q40392.1|TMVRN_NICGU/6.33563e-51/RecName: Full=TMV resistance protein N
Solyc03g119590.1.1	336	5	55	1.44017	16.6292	3.52941	Up	3.11e-05	0.000111882	gi|116490059|gb|ABJ98930.1|/1.02051e-24/NIMIN2c protein [Nicotiana tabacum]
Solyc06g036310.2.1	685	16	176	2.26055	26.1018	3.52941	Up	5.87e-08	3.05e-07	gi|83283997|gb|ABC01906.1|/6.67205e-11/unknown [Solanum tuberosum]
Solyc04g071900.2.1	1339	199	2180	14.3832	165.396	3.52346	Up	0	0	gi|14031049|gb|AAK52084.1|/5.93652e-166/peroxidase [Nicotiana tabacum]
Solyc11g066590.1.1	1515	164	1795	10.4765	120.365	3.52219	Up	9.37e-14	1.27e-12	gi|225436405|ref|XP_002271797.1|/0/PREDICTED: hypothetical protein [Vitis vinifera]
Solyc03g078360.1.1	2379	13	142	0.52885	6.06376	3.51928	Up	3.55e-07	1.67e-06	gi|225431561|ref|XP_002275811.1|/0/PREDICTED: hypothetical protein [Vitis vinifera]
Solyc08g078040.2.1	1339	7	76	0.505943	5.76609	3.51055	Up	1.1e-05	4.22e-05	gi|224138708|ref|XP_002326670.1|/2.28749e-117/predicted protein [Populus trichocarpa]
Solyc04g025530.2.1	1789	14	151	0.757359	8.57462	3.50102	Up	1.95e-07	9.56e-07	gi|13752462|gb|AAK38667.1|AF353615_1/0/glutamate decarboxylase isozyme 3 [Nicotiana tabacum]
Solyc06g050530.2.1	1931	4	43	0.200476	2.26222	3.49624	Up	5.05e-05	0.000174714	gi|297736547|emb|CBI25418.3|/0/unnamed protein product [Vitis vinifera]
Solyc10g085860.1.1	1485	3	32	0.195514	2.18913	3.48501	Up	7.9e-05	0.000263684	gi|225441116|ref|XP_002265257.1|/0/PREDICTED: hypothetical protein [Vitis vinifera]
Solyc09g011590.2.1	903	39	416	4.17985	46.8008	3.48501	Up	1.51e-13	1.88e-12	gi|417542|sp|P32111.1|GSTX1_SOLTU/2.53631e-105/RecName: Full=Probable glutathione S-transferase; AltName: Full=Pathogenesis-related protein 1
Solyc01g100200.2.1	2465	26	276	1.0208	11.3747	3.47806	Up	1.26e-10	8.69e-10	gi|89474466|gb|ABD72960.1|/0/GRAS4 [Solanum lycopersicum]
Solyc06g060690.2.1	1569	9	95	0.555141	6.15104	3.4699	Up	3.62e-06	1.49e-05	gi|225460073|ref|XP_002271826.1|/1.02321e-42/PREDICTED: hypothetical protein [Vitis vinifera]
Solyc02g071970.1.1	597	2	21	0.32422	3.57349	3.46229	Up	0.000142444	0.000454059	-
Solyc03g114600.2.1	1255	4	42	0.308461	3.3998	3.46229	Up	5.05e-05	0.000174689	gi|62899816|sp|Q9M6A3.2|ASC1_SOLLC/2.99946e-148/RecName: Full=Protein ASC1; AltName: Full=Alternaria stem canker resistance protein 1
Solyc02g093580.2.1	1509	10	105	0.641349	7.06884	3.46229	Up	2.05e-06	8.71e-06	gi|112863|sp|P24396.1|PEL18_SOLLC/0/RecName: Full=Probable pectate lyase P18; AltName: Full=Style development-specific protein 9612; Flags: Precursor
Solyc07g056670.2.1	1209	2	21	0.160099	1.76458	3.46229	Up	0.000142444	0.000453996	gi|116672836|gb|ABK15560.1|/0/gibberellin 2-oxidase 2 [Solanum lycopersicum]
Solyc10g008000.1.1	537	2	21	0.360445	3.97277	3.46229	Up	0.000142444	0.000453934	gi|225446615|ref|XP_002280666.1|/8.09257e-73/PREDICTED: hypothetical protein [Vitis vinifera]
Solyc02g014730.2.1	1818	2	21	0.106468	1.17347	3.46229	Up	0.000142444	0.000453871	gi|225423739|ref|XP_002277006.1|/0/PREDICTED: hypothetical protein [Vitis vinifera]
Solyc03g031600.2.1	1094	13	136	1.15003	12.629	3.457	Up	3.55e-07	1.67e-06	gi|224113703|ref|XP_002316547.1|/1.3912e-66/predicted protein [Populus trichocarpa]
Solyc07g043250.1.1	483	11	115	2.20409	24.1879	3.45603	Up	1.15e-06	5.07e-06	gi|225464786|ref|XP_002266806.1|/2.01498e-07/PREDICTED: hypothetical protein [Vitis vinifera]
Solyc02g091380.1.1	318	16	167	4.86941	53.3504	3.45368	Up	5.87e-08	3.06e-07	gi|296087172|emb|CBI33546.3|/3.13383e-18/unnamed protein product [Vitis vinifera]
Solyc01g010060.2.1	702	5	52	0.689313	7.52514	3.44849	Up	3.11e-05	0.000111916	gi|297738217|emb|CBI27418.3|/6.50014e-09/unnamed protein product [Vitis vinifera]
Solyc12g014430.1.1	2187	16	166	0.708035	7.71094	3.44501	Up	5.87e-08	3.06e-07	gi|73624747|gb|AAZ79231.1|/0/cellulose synthase-like protein CslG [Nicotiana tabacum]
Solyc02g032950.2.1	1526	17	176	1.07815	11.7167	3.44194	Up	3.2e-08	1.72e-07	gi|254762128|gb|ACT80136.1|/1.86872e-134/transcription factor WRKY [Capsicum annuum]
Solyc01g067020.2.1	2051	61	631	2.87838	31.2544	3.44073	Up	1.47e-14	2.32e-13	gi|222431077|gb|ACM50508.1|/0/atypical receptor-like kinase 1 [Solanum lycopersicum]
Solyc03g094110.2.1	1159	3	31	0.250508	2.71723	3.43921	Up	7.91e-05	0.000263926	gi|255539963|ref|XP_002511046.1|/1.40136e-112/pentatricopeptide repeat-containing protein, putative [Ricinus communis]
Solyc12g006380.1.1	1095	29	299	2.56311	27.7399	3.43599	Up	2.01e-11	1.5e-10	gi|66730858|dbj|BAD98961.1|/0/2-oxoglutarate-dependent dioxygenase [Solanum lycopersicum]
Solyc03g026230.1.1	1584	7	72	0.427688	4.6177	3.43254	Up	1.1e-05	4.22e-05	gi|225455459|ref|XP_002274808.1|/0/PREDICTED: hypothetical protein [Vitis vinifera]
Solyc01g087820.2.1	2611	41	421	1.51971	16.3804	3.4301	Up	1.5e-13	1.89e-12	gi|3970731|emb|CAA07059.1|/0/SBT4B protein [Solanum lycopersicum]
Solyc02g086880.2.1	1527	229	2339	14.5138	155.611	3.42245	Up	1.76e-13	2.15e-12	gi|56562181|emb|CAH60893.1|/0/formate dehydrogenase [Solanum lycopersicum]
Solyc11g017280.1.1	2796	33	337	1.14225	12.2445	3.42218	Up	1.95e-12	1.69e-11	gi|255571792|ref|XP_002526839.1|/0/protein with unknown function [Ricinus communis]
Solyc03g093610.1.1	729	5	51	0.663783	7.10707	3.42047	Up	3.11e-05	0.00011176	gi|57012814|sp|Q84XB3.1|ERF1_SOLLC/5.30538e-113/RecName: Full=Ethylene-responsive transcription factor 1; Short=LeERF1; AltName: Full=ERF1-like protein; AltName: Full=Ethylene-responsive element-binding factor 1; Short=EREBP-1
Solyc06g084190.2.1	568	5	51	0.851933	9.12158	3.42047	Up	3.11e-05	0.000111673	gi|224085499|ref|XP_002307596.1|/1.38728e-28/predicted protein [Populus trichocarpa]
Solyc12g006840.1.1	2430	11	111	0.438097	4.6405	3.40496	Up	1.15e-06	5.07e-06	gi|255550026|ref|XP_002516064.1|/0/Serine/threonine-protein kinase PBS1, putative [Ricinus communis]
Solyc05g055540.1.1	1701	2	20	0.113791	1.19447	3.3919	Up	0.000161799	0.000511593	gi|225448934|ref|XP_002272074.1|/0/PREDICTED: hypothetical protein [Vitis vinifera]
Solyc01g010430.2.1	1261	2	20	0.153497	1.61125	3.3919	Up	0.000161799	0.000511454	gi|118485407|gb|ABK94560.1|/1.33901e-87/unknown [Populus trichocarpa]
Solyc01g080480.2.1	1735	2	20	0.111561	1.17106	3.3919	Up	0.000161799	0.000511663	gi|225432458|ref|XP_002277228.1|/4.39684e-151/PREDICTED: hypothetical protein [Vitis vinifera]
Solyc06g075500.2.1	1856	3	30	0.156433	1.64207	3.3919	Up	7.93e-05	0.000264371	gi|255582989|ref|XP_002532264.1|/1.47525e-168/Peptide transporter, putative [Ricinus communis]
Solyc00g233480.1.1	552	2	20	0.350651	3.68077	3.3919	Up	0.000161799	0.000511803	gi|302141654|emb|CBI18832.3|/9.44174e-27/unnamed protein product [Vitis vinifera]
Solyc02g031990.1.1	549	3	30	0.52885	5.55133	3.3919	Up	7.93e-05	0.000264333	gi|224137824|ref|XP_002326449.1|/5.65938e-16/predicted protein [Populus trichocarpa]
Solyc02g086210.2.1	2116	14	140	0.640319	6.72141	3.3919	Up	1.95e-07	9.55e-07	gi|224111934|ref|XP_002332866.1|/2.58058e-164/predicted protein [Populus trichocarpa]
Solyc01g073820.2.1	947	2	20	0.204392	2.1455	3.3919	Up	0.000161799	0.000511524	gi|255562176|ref|XP_002522096.1|/1.93929e-42/protein binding protein, putative [Ricinus communis]
Solyc06g062370.2.1	1070	3	30	0.271345	2.8483	3.3919	Up	7.93e-05	0.000264409	gi|225442430|ref|XP_002277683.1|/6.21896e-80/PREDICTED: hypothetical protein [Vitis vinifera]
Solyc02g079530.2.1	2641	2	20	0.0732901	0.769325	3.3919	Up	0.000161799	0.000511314	gi|147840284|emb|CAN63987.1|/0/hypothetical protein VITISV_016155 [Vitis vinifera]
Solyc06g066380.1.1	1326	2	20	0.145972	1.53227	3.3919	Up	0.000161799	0.000511733	gi|225423555|ref|XP_002274984.1|/3.67206e-168/PREDICTED: hypothetical protein [Vitis vinifera]
Solyc07g056190.2.1	589	3	30	0.492935	5.17433	3.3919	Up	7.93e-05	0.000264447	gi|255567218|ref|XP_002524590.1|/1.45602e-15/metal ion binding protein, putative [Ricinus communis]
Solyc03g122120.2.1	2256	14	140	0.600583	6.3043	3.3919	Up	1.95e-07	9.56e-07	gi|225442048|ref|XP_002272201.1|/0/PREDICTED: hypothetical protein [Vitis vinifera]
Solyc01g087810.2.1	2539	20	200	0.762344	8.00231	3.3919	Up	5.11e-09	2.99e-08	gi|3970731|emb|CAA07059.1|/0/SBT4B protein [Solanum lycopersicum]
Solyc05g053620.2.1	816	2	20	0.237205	2.48993	3.3919	Up	0.000161799	0.000511384	gi|73698124|gb|AAZ81599.1|/1.20321e-55/Tom [Nicotiana tomentosa]
Solyc10g081970.1.1	423	12	119	2.74552	28.5795	3.37983	Up	6.4e-07	2.92e-06	gi|24429927|gb|AAN52931.1|/3.33344e-68/hin1-like protein [Solanum tuberosum]
Solyc06g063210.2.1	3060	25	245	0.790683	8.13379	3.36276	Up	2.34e-10	1.57e-09	gi|30013669|gb|AAP03877.1|/0/Avr9/Cf-9 rapidly elicited protein 141 [Nicotiana tabacum]
Solyc03g093890.2.1	1073	15	147	1.35293	13.9176	3.36276	Up	1.07e-07	5.44e-07	gi|224145550|ref|XP_002325682.1|/3.57955e-43/predicted protein [Populus trichocarpa]
Solyc02g080890.2.1	1999	13	127	0.629382	6.45415	3.35822	Up	3.55e-07	1.68e-06	gi|126013406|gb|ABN69038.1|/0/WRKY protein [Solanum tuberosum]
Solyc03g033840.2.1	1901	132	1288	6.7201	68.8307	3.3565	Up	4.33e-14	6.41e-13	gi|224094843|ref|XP_002310261.1|/1.37516e-169/predicted protein [Populus trichocarpa]
Solyc02g090560.2.1	2845	4	39	0.13607	1.39261	3.35538	Up	5.05e-05	0.000174684	gi|225468706|ref|XP_002270899.1|/1.11591e-88/PREDICTED: hypothetical protein [Vitis vinifera]
Solyc11g066270.1.1	891	90	871	9.77572	99.309	3.34465	Up	0	0	gi|42795464|gb|AAS46242.1|/4.7997e-149/xyloglucan endotransglucosylase-hydrolase XTH6 [Solanum lycopersicum]
Solyc07g017880.2.1	1196	3	29	0.242758	2.46329	3.34299	Up	7.96e-05	0.000265258	gi|290760236|gb|ADD54643.1|/5.30219e-139/peroxidase [Bruguiera gymnorhiza]
Solyc02g063440.2.1	421	6	58	1.37928	13.9957	3.34299	Up	1.86e-05	6.94e-05	-
Solyc11g005630.1.1	2334	183	1766	7.58812	76.8667	3.34054	Up	2.62e-13	2.99e-12	gi|225431553|ref|XP_002275651.1|/0/PREDICTED: hypothetical protein [Vitis vinifera]
Solyc07g052960.1.1	1290	2	19	0.150046	1.49628	3.3179	Up	0.000198021	0.000617093	gi|225447398|ref|XP_002275420.1|/1.70696e-170/PREDICTED: hypothetical protein [Vitis vinifera]
Solyc10g086680.1.1	705	2	19	0.274552	2.73787	3.3179	Up	0.000198021	0.000617176	gi|123555|sp|P19243.1|HSP11_PEA/2.09929e-23/RecName: Full=18.1 kDa class I heat shock protein; AltName: Full=HSP 18.1
Solyc06g076800.2.1	1698	2	19	0.113992	1.13675	3.3179	Up	0.000198021	0.00061701	gi|167460236|gb|ABZ80830.1|/0/CYP86A33 fatty acid omega-hydroxylase [Solanum tuberosum]
Solyc11g062400.1.1	1191	2	19	0.162518	1.62065	3.3179	Up	0.000198021	0.000616927	gi|296083955|emb|CBI24343.3|/7.59311e-154/unnamed protein product [Vitis vinifera]
Solyc08g066790.2.1	2766	21	199	0.734769	7.30885	3.31428	Up	2.76e-09	1.66e-08	gi|13111657|gb|AAG45486.1|/0/phospholipase PLDa2 [Solanum lycopersicum]
Solyc04g007490.2.1	3623	19	180	0.507539	5.04722	3.3139	Up	9.45e-09	5.37e-08	gi|48057662|gb|AAT39961.1|/8.88126e-179/Putative late blight resistance protein, identical [Solanum demissum]
Solyc08g081230.1.1	1392	26	244	1.80766	17.8073	3.30027	Up	1.26e-10	8.7e-10	gi|147225285|dbj|BAF62469.1|/0/hypothetical protein [Nicotiana tabacum]
Solyc05g052360.1.1	546	8	75	1.41802	13.9546	3.29879	Up	6.34e-06	2.52e-05	gi|297736547|emb|CBI25418.3|/1.82255e-75/unnamed protein product [Vitis vinifera]
Solyc04g082220.1.1	1377	8	75	0.562263	5.53319	3.29879	Up	6.34e-06	2.52e-05	gi|224061917|ref|XP_002300663.1|/0/lysine/histidine transporter [Populus trichocarpa]
Solyc01g105410.2.1	1238	63	590	4.92497	48.415	3.29727	Up	0	0	gi|31074969|gb|AAP42136.1|/4.68521e-162/erg-1 [Solanum tuberosum]
Solyc09g005000.1.1	2025	50	468	2.38962	23.4784	3.29648	Up	3.06e-14	4.63e-13	gi|225439474|ref|XP_002267556.1|/0/PREDICTED: hypothetical protein [Vitis vinifera]
Solyc12g044930.1.1	789	3	28	0.367983	3.6052	3.29237	Up	8.03e-05	0.000267182	gi|296089714|emb|CBI39533.3|/1.95219e-55/unnamed protein product [Vitis vinifera]
Solyc05g015590.1.1	342	3	28	0.848944	8.31726	3.29237	Up	8.03e-05	0.00026722	-
Solyc03g034370.1.1	192	116	1077	58.471	569.853	3.2848	Up	6.64e-14	9.3e-13	gi|311893257|dbj|BAJ25798.1|/7.63427e-20/putative non-specific lipid-transfer protein type 2 subfamily [Nicotiana tabacum]
Solyc05g010470.2.1	1361	4	37	0.284437	2.7618	3.27943	Up	5.05e-05	0.000174665	gi|297737922|emb|CBI27123.3|/1.01623e-112/unnamed protein product [Vitis vinifera]
Solyc11g056620.1.1	1296	4	37	0.298702	2.90031	3.27943	Up	5.05e-05	0.000174717	gi|297746362|emb|CBI16418.3|/5.2945e-87/unnamed protein product [Vitis vinifera]
Solyc03g116490.1.1	372	4	37	1.04064	10.1043	3.27943	Up	5.05e-05	0.000174691	gi|224073736|ref|XP_002304148.1|/1.04502e-29/predicted protein [Populus trichocarpa]
Solyc09g061410.1.1	318	5	46	1.52169	14.6953	3.27161	Up	3.11e-05	0.000111571	-
Solyc02g090490.2.1	1558	21	193	1.30447	12.5846	3.27011	Up	2.76e-09	1.66e-08	gi|9794870|gb|AAF98369.1|AF158253_1/0/patatin-like protein 3 [Nicotiana tabacum]
Solyc12g088940.1.1	2043	6	55	0.284228	2.73491	3.26637	Up	1.86e-05	6.94e-05	gi|225470467|ref|XP_002263088.1|/4.7138e-147/PREDICTED: hypothetical protein [Vitis vinifera]
Solyc01g105660.2.1	1501	45	412	2.90145	27.8846	3.26462	Up	2.35e-14	3.65e-13	gi|224141201|ref|XP_002323963.1|/8.01013e-106/predicted protein [Populus trichocarpa]
Solyc02g079500.2.1	1316	109	997	8.01594	76.964	3.26324	Up	0	0	gi|129807|sp|P15003.1|PER1_SOLLC/0/RecName: Full=Suberization-associated anionic peroxidase 1; AltName: Full=TMP1; Flags: Precursor
Solyc09g014990.2.1	1761	19	173	1.04419	9.9801	3.25667	Up	9.45e-09	5.37e-08	gi|115344229|gb|ABI95141.1|/0/WRKY-like transcription factor [Solanum peruvianum]
Solyc04g051690.2.1	733	12	109	1.58439	15.1067	3.2532	Up	6.4e-07	2.91e-06	gi|296082517|emb|CBI21522.3|/2.25031e-39/unnamed protein product [Vitis vinifera]
Solyc12g096710.1.1	2424	15	136	0.598884	5.69973	3.25055	Up	1.07e-07	5.43e-07	gi|255577869|ref|XP_002529807.1|/2.26418e-127/serine-threonine protein kinase, plant-type, putative [Ricinus communis]
Solyc08g082110.2.1	1325	21	190	1.53387	14.5675	3.24751	Up	2.76e-09	1.66e-08	gi|209978913|gb|ACJ04728.1|/1.98189e-97/WRKY transcription factor-30 [Capsicum annuum]
Solyc04g055000.2.1	1906	3	27	0.152329	1.43909	3.2399	Up	8.14e-05	0.000270805	gi|255584852|ref|XP_002533142.1|/0/Tetratricopeptide repeat protein, putative [Ricinus communis]
Solyc02g083850.2.1	1950	6	54	0.297783	2.81324	3.2399	Up	1.86e-05	6.93e-05	gi|16904224|gb|AAL30819.1|AF435451_1/0/calcium-dependent protein kinase CPK4 [Nicotiana tabacum]
Solyc10g009380.2.1	731	3	27	0.39718	3.75227	3.2399	Up	8.14e-05	0.000270766	gi|224064287|ref|XP_002301416.1|/3.03831e-12/predicted protein [Populus trichocarpa]
Solyc09g061280.2.1	941	2	18	0.205695	1.94326	3.2399	Up	0.000265514	0.000811886	gi|23899381|emb|CAD29649.1|/1.31688e-75/p27KIP1-related-protein 2 [Solanum lycopersicum]
Solyc04g079760.2.1	1152	5	45	0.42005	3.96833	3.2399	Up	3.11e-05	0.000111555	gi|255538516|ref|XP_002510323.1|/3.36427e-58/conserved hypothetical protein [Ricinus communis]
Solyc02g063020.1.1	1407	7	63	0.481491	4.54878	3.2399	Up	1.1e-05	4.23e-05	gi|297735205|emb|CBI17567.3|/0/unnamed protein product [Vitis vinifera]
Solyc01g087070.2.1	1365	2	18	0.141802	1.33964	3.2399	Up	0.000265514	0.000811778	gi|113457|sp|P25083.1|ADT1_SOLTU/4.6946e-150/RecName: Full=ADP,ATP carrier protein, mitochondrial; AltName: Full=ADP/ATP translocase; AltName: Full=Adenine nucleotide translocator; Short=ANT; Flags: Precursor
Solyc07g008140.2.1	929	12	108	1.25011	11.8102	3.2399	Up	6.4e-07	2.92e-06	gi|225445553|ref|XP_002285304.1|/2.90609e-35/PREDICTED: hypothetical protein [Vitis vinifera]
Solyc10g054790.1.1	987	2	18	0.196109	1.85269	3.2399	Up	0.000265514	0.000811671	gi|309385603|gb|ADO66669.1|/1.43638e-136/X intrinsic protein [Solanum tuberosum]
Solyc08g063130.2.1	1291	4	36	0.299859	2.83286	3.2399	Up	5.05e-05	0.000174685	gi|225459732|ref|XP_002284737.1|/8.02163e-128/PREDICTED: hypothetical protein [Vitis vinifera]
Solyc08g008280.2.1	1527	30	270	1.90137	17.9628	3.2399	Up	1.1e-11	8.44e-11	gi|209978913|gb|ACJ04728.1|/2.58351e-168/WRKY transcription factor-30 [Capsicum annuum]
Solyc04g074830.1.1	1017	2	18	0.190324	1.79804	3.2399	Up	0.000265514	0.000811349	gi|225459188|ref|XP_002284015.1|/1.48577e-67/PREDICTED: hypothetical protein [Vitis vinifera]
Solyc06g053580.2.1	584	2	18	0.331437	3.13118	3.2399	Up	0.000265514	0.000811457	gi|297736092|emb|CBI24130.3|/1.12873e-44/unnamed protein product [Vitis vinifera]
Solyc11g006910.1.1	378	5	45	1.28015	12.094	3.2399	Up	3.11e-05	0.000111538	gi|225464948|ref|XP_002275771.1|/3.6729e-43/PREDICTED: hypothetical protein isoform 2 [Vitis vinifera]
Solyc05g006390.1.1	255	4	36	1.51811	14.342	3.2399	Up	5.05e-05	0.000174711	gi|111073735|dbj|BAF02556.1|/6.47928e-32/hypothetical protein [Nicotiana benthamiana]
Solyc09g005430.1.1	1125	2	18	0.172053	1.62543	3.2399	Up	0.000265514	0.000811564	-
Solyc07g006480.2.1	2086	51	457	2.36614	22.2562	3.2336	Up	3.11e-15	5.04e-14	gi|255577869|ref|XP_002529807.1|/6.7197e-141/serine-threonine protein kinase, plant-type, putative [Ricinus communis]
Solyc11g010330.1.1	1170	41	367	3.39142	31.8661	3.23206	Up	1.5e-13	1.89e-12	gi|255587015|ref|XP_002534099.1|/2.46643e-56/ring finger protein, putative [Ricinus communis]
Solyc10g076540.1.1	237	15	134	6.12529	57.4387	3.22917	Up	1.07e-07	5.43e-07	gi|302141744|emb|CBI18947.3|/1.48147e-07/unnamed protein product [Vitis vinifera]
Solyc01g109710.2.1	1019	14	124	1.32965	12.3622	3.21682	Up	1.95e-07	9.58e-07	gi|255543701|ref|XP_002512913.1|/2.61655e-72/conserved hypothetical protein [Ricinus communis]
Solyc10g055810.1.1	969	1065	9425	106.368	988.111	3.21561	Up	2.99e-13	3.33e-12	gi|544011|sp|Q05538.1|CHIC_SOLLC/7.39366e-170/RecName: Full=Basic 30 kDa endochitinase; Flags: Precursor
Solyc02g076980.2.1	1305	65	575	4.82044	44.7616	3.21502	Up	0	0	gi|20334377|gb|AAM19209.1|AF493234_1/0/cysteine protease [Solanum lycopersicum]
Solyc05g041870.1.1	567	6	53	1.02412	9.49601	3.21293	Up	1.86e-05	6.93e-05	gi|225447612|ref|XP_002273239.1|/2.3445e-60/PREDICTED: hypothetical protein [Vitis vinifera]
Solyc04g064530.1.1	1023	67	591	6.33845	58.6894	3.2109	Up	0	0	gi|224085053|ref|XP_002307472.1|/9.62946e-99/predicted protein [Populus trichocarpa]
Solyc01g095630.2.1	1511	45	396	2.88225	26.6243	3.20748	Up	2.35e-14	3.66e-13	gi|289656911|gb|ADD14237.1|/2.17351e-143/WRKY transcription factor [Solanum lycopersicum]
Solyc04g072000.2.1	1090	60	527	5.32732	49.1171	3.20474	Up	0	0	gi|121663827|dbj|BAF44533.1|/4.36472e-137/class IV chitinase [Nicotiana tabacum]
Solyc07g043150.1.1	1449	4	35	0.267162	2.45385	3.19926	Up	5.06e-05	0.000174793	gi|14349251|dbj|BAB60720.1|/5.45396e-144/glucosyltransferase [Nicotiana tabacum]
Solyc12g005620.1.1	1734	4	35	0.223252	2.05053	3.19926	Up	5.06e-05	0.000174767	gi|110433339|gb|ABG74351.1|/0/ethylene-inducing xylanase [Solanum lycopersicum]
Solyc04g005050.1.1	1104	20	175	1.75325	16.1034	3.19926	Up	5.11e-09	2.99e-08	gi|98647786|gb|ABF58910.1|/2.96108e-165/matrix metalloprotease 1 [Nicotiana tabacum]
Solyc12g094650.1.1	2088	269	2349	12.4683	114.288	3.19634	Up	0	0	gi|147811750|emb|CAN59756.1|/0/hypothetical protein VITISV_034568 [Vitis vinifera]
Solyc08g068770.1.1	729	11	96	1.46032	13.378	3.19551	Up	1.15e-06	5.06e-06	gi|19908259|gb|AAL99190.1|/3.84138e-124/N-hydroxycinnamoyl-CoA:tyramine N-hydroxycinnamoyl transferase THT7-1 [Solanum lycopersicum]
Solyc12g088040.1.1	1866	11	96	0.570512	5.22646	3.19551	Up	1.15e-06	5.06e-06	gi|124221924|dbj|BAF45465.1|/0/hypothetical protein [Nicotiana tabacum]
Solyc08g077330.2.1	983	7	61	0.689173	6.30412	3.19336	Up	1.1e-05	4.22e-05	gi|225427282|ref|XP_002278917.1|/3.19112e-112/PREDICTED: hypothetical protein [Vitis vinifera]
Solyc05g050340.2.1	1277	13	113	0.985227	8.9895	3.18971	Up	3.55e-07	1.67e-06	gi|225462723|ref|XP_002267793.1|/1.21236e-27/PREDICTED: hypothetical protein [Vitis vinifera]
Solyc01g009810.2.1	601	3	26	0.483093	4.39488	3.18545	Up	8.36e-05	0.00027746	gi|44717048|gb|AAN62015.2|/3.60609e-89/leucine-rich repeat protein [Capsicum annuum]
Solyc07g052150.2.1	323	3	26	0.898882	8.17747	3.18545	Up	8.36e-05	0.00027754	gi|61223199|gb|AAX40666.1|/1.22814e-14/sesquiterpene synthase [Fabiana imbricata]
Solyc03g111800.2.1	2170	210	1820	9.36577	85.204	3.18545	Up	0	0	gi|24421095|dbj|BAC07504.2|/0/receptor-like protein kinase [Nicotiana tabacum]
Solyc08g078190.1.1	969	3	26	0.299627	2.72582	3.18545	Up	8.36e-05	0.0002775	gi|12003376|gb|AAG43545.1|AF211527_1/3.31298e-61/Avr9/Cf-9 rapidly elicited protein 1 [Nicotiana tabacum]
Solyc11g067190.1.1	1479	11	95	0.719794	6.52535	3.1804	Up	1.15e-06	5.06e-06	gi|225436687|ref|XP_002263127.1|/0/PREDICTED: hypothetical protein [Vitis vinifera]
Solyc07g006570.2.1	990	39	334	3.81253	34.2736	3.16828	Up	1.51e-13	1.88e-12	gi|255543735|ref|XP_002512930.1|/5.27734e-22/ribonuclease t2, putative [Ricinus communis]
Solyc01g091370.2.1	2282	9	77	0.38169	3.42786	3.16684	Up	3.62e-06	1.49e-05	gi|224130006|ref|XP_002320727.1|/4.47412e-77/predicted protein [Populus trichocarpa]
Solyc08g006500.2.1	3155	4	34	0.1227	1.09478	3.15744	Up	5.06e-05	0.000174961	gi|296083775|emb|CBI23992.3|/0/unnamed protein product [Vitis vinifera]
Solyc01g021600.2.1	770	6	51	0.754127	6.72864	3.15744	Up	1.86e-05	6.93e-05	gi|224052982|ref|XP_002297648.1|/7.28665e-60/predicted protein [Populus trichocarpa]
Solyc02g093250.2.1	1022	4	34	0.378785	3.37968	3.15744	Up	5.06e-05	0.000174988	gi|30580349|sp|Q8H9B6.1|CAMT_SOLTU/1.5127e-136/RecName: Full=Caffeoyl-CoA O-methyltransferase; AltName: Full=Trans-caffeoyl-CoA 3-O-methyltransferase; Short=CCoAMT; Short=CCoAOMT
Solyc09g074270.2.1	1576	30	254	1.84225	16.3729	3.15177	Up	1.1e-11	8.45e-11	gi|169159262|tpe|CAP64330.1|/0/TPA: putative GID1-like gibberellin receptor [Solanum lycopersicum]
Solyc03g034020.2.1	2193	11	93	0.485443	4.30817	3.1497	Up	1.15e-06	5.07e-06	gi|255561116|ref|XP_002521570.1|/1.30553e-134/ubiquitin-protein ligase, putative [Ricinus communis]
Solyc06g061230.2.1	567	47	397	8.02229	71.1305	3.14838	Up	0	0	-
Solyc08g080130.2.1	3075	52	438	1.6366	14.4703	3.14432	Up	4.73e-14	6.95e-13	gi|13111661|gb|AAG45487.1|/0/phospholipase PLDb1 [Solanum lycopersicum]
Solyc05g052040.1.1	1098	26	219	2.29168	20.2624	3.14432	Up	1.26e-10	8.71e-10	gi|12231294|gb|AAG49031.1|/1.81093e-106/ripening regulated protein DDTFR10/A [Solanum lycopersicum]
Solyc08g062490.2.1	772	22	185	2.75797	24.3446	3.14192	Up	1.49e-09	9.26e-09	gi|145025422|gb|ABP24358.1|/6.40026e-72/WRKY DNA-binding protein [Capsicum annuum]
Solyc06g053610.2.1	1216	5	42	0.397942	3.50884	3.14036	Up	3.11e-05	0.000111536	gi|1370140|emb|CAA66952.1|/2.98374e-137/THM18 [Solanum lycopersicum]
Solyc06g008790.2.1	3867	3	25	0.0750811	0.656771	3.12887	Up	8.75e-05	0.000289269	gi|115381106|gb|ABI96217.1|/0/NBS-LRR resistance protein-like protein [Solanum lycopersicum]
Solyc11g068710.1.1	606	3	25	0.479107	4.19098	3.12887	Up	8.75e-05	0.00028931	gi|225464876|ref|XP_002273038.1|/9.69742e-42/PREDICTED: hypothetical protein [Vitis vinifera]
Solyc09g089790.2.1	1392	3	25	0.208577	1.82452	3.12887	Up	8.75e-05	0.000289352	gi|225433043|ref|XP_002284697.1|/1.11626e-122/PREDICTED: hypothetical protein [Vitis vinifera]
Solyc08g062330.2.1	1677	16	133	0.923359	8.05688	3.12526	Up	5.87e-08	3.05e-07	gi|225429626|ref|XP_002279612.1|/3.37565e-108/PREDICTED: hypothetical protein [Vitis vinifera]
Solyc01g104740.2.1	898	26	215	2.80208	24.3226	3.11773	Up	1.26e-10	8.7e-10	gi|5669634|gb|AAD46402.1|AF096246_1/1.64458e-64/ethylene-responsive transcriptional coactivator [Solanum lycopersicum]
Solyc09g097770.2.1	541	3530	29186	631.482	5480.57	3.11751	Up	0	0	gi|541682|emb|CAA54561.1|/5.70924e-10/cell wall protein [Solanum lycopersicum]
Solyc08g079870.1.1	2238	3410	28029	147.461	1272.32	3.10905	Up	0	0	gi|2230959|emb|CAA71234.1|/0/subtilisin-like protease [Solanum lycopersicum]
Solyc10g079700.1.1	720	5	41	0.672081	5.78495	3.1056	Up	3.11e-05	0.000111535	gi|225441254|ref|XP_002273990.1|/1.76597e-73/PREDICTED: hypothetical protein [Vitis vinifera]
Solyc08g077740.1.1	2883	12	98	0.402829	3.45326	3.09972	Up	6.4e-07	2.92e-06	gi|225459973|ref|XP_002267388.1|/2.15676e-172/PREDICTED: hypothetical protein, partial [Vitis vinifera]
Solyc09g009220.2.1	1783	111	906	6.02498	51.6208	3.09893	Up	0	0	gi|225440966|ref|XP_002277252.1|/3.67461e-92/PREDICTED: hypothetical protein [Vitis vinifera]
Solyc01g009700.1.1	2028	10	81	0.477217	4.05756	3.0879	Up	2.05e-06	8.71e-06	gi|4235643|gb|AAD13303.1|/0/NL0E [Solanum lycopersicum]
Solyc01g006550.2.1	2593	21	169	0.783792	6.62113	3.07854	Up	2.76e-09	1.66e-08	gi|2792190|emb|CAA05279.1|/0/Hcr9-0 [Solanum lycopersicum]
Solyc05g011890.1.1	1011	124	997	11.8701	100.183	3.07723	Up	7.66e-14	1.06e-12	gi|225466219|ref|XP_002267209.1|/6.72792e-121/PREDICTED: hypothetical protein [Vitis vinifera]
Solyc04g077270.2.1	2716	57	458	2.03109	17.131	3.07629	Up	4.93e-14	7.19e-13	gi|224122858|ref|XP_002330381.1|/0/predicted protein [Populus trichocarpa]
Solyc06g008620.1.1	1983	38	305	1.85458	15.6252	3.07471	Up	2.18e-13	2.58e-12	gi|225437689|ref|XP_002279803.1|/0/PREDICTED: hypothetical protein [Vitis vinifera]
Solyc03g033770.1.1	345	4	32	1.12208	9.42278	3.06997	Up	5.1e-05	0.000176012	gi|255561048|ref|XP_002521536.1|/1.56525e-09/ATP binding protein, putative [Ricinus communis]
Solyc05g052370.2.1	1503	23	184	1.48099	12.4368	3.06997	Up	8.05e-10	5.13e-09	gi|297736547|emb|CBI25418.3|/6.23013e-167/unnamed protein product [Vitis vinifera]
Solyc03g119310.2.1	874	3	24	0.332195	2.78964	3.06997	Up	9.48e-05	0.00031161	gi|296086701|emb|CBI32336.3|/9.77904e-06/unnamed protein product [Vitis vinifera]
Solyc09g065430.2.1	829	12	96	1.40091	11.7643	3.06997	Up	6.4e-07	2.92e-06	gi|224062406|ref|XP_002300829.1|/7.04463e-35/predicted protein [Populus trichocarpa]
Solyc05g005520.1.1	459	3	24	0.632546	5.31186	3.06997	Up	9.48e-05	0.000311699	gi|225470700|ref|XP_002263168.1|/1.11866e-22/PREDICTED: hypothetical protein isoform 2 [Vitis vinifera]
Solyc05g008210.2.1	943	4	32	0.410518	3.44736	3.06997	Up	5.1e-05	0.000176038	gi|225424195|ref|XP_002284189.1|/9.45933e-66/PREDICTED: hypothetical protein [Vitis vinifera]
Solyc03g095980.2.1	696	3	24	0.417153	3.50308	3.06997	Up	9.48e-05	0.000311522	gi|225448489|ref|XP_002272668.1|/1.1146e-45/PREDICTED: hypothetical protein [Vitis vinifera]
Solyc12g009000.1.1	1455	3	24	0.199546	1.6757	3.06997	Up	9.48e-05	0.000311566	gi|195549553|gb|ACG50004.1|/0/salt responsive protein 2 [Solanum lycopersicum]
Solyc04g074050.2.1	2684	5	40	0.18029	1.514	3.06997	Up	3.11e-05	0.000111547	gi|225456163|ref|XP_002278614.1|/0/PREDICTED: hypothetical protein [Vitis vinifera]
Solyc04g007320.1.1	3288	7	56	0.206039	1.73023	3.06997	Up	1.1e-05	4.21e-05	gi|37781226|gb|AAP44390.1|/0/nematode resistance protein [Solanum tuberosum]
Solyc11g007430.1.1	417	9	72	2.08877	17.5406	3.06997	Up	3.62e-06	1.49e-05	gi|255545012|ref|XP_002513567.1|/7.85203e-17/kinase, putative [Ricinus communis]
Solyc02g038710.1.1	234	3	24	1.24076	10.4194	3.06997	Up	9.48e-05	0.000311655	gi|290488584|gb|ADD30676.1|/9.94532e-12/photosystem II protein I [Rhododendron simsii]
Solyc01g081270.2.1	1181	44	351	3.60568	30.1929	3.06587	Up	8.06e-14	1.1e-12	gi|225436164|ref|XP_002264054.1|/9.33886e-80/PREDICTED: hypothetical protein [Vitis vinifera]
Solyc05g009790.1.1	1188	28	223	2.281	19.0694	3.06352	Up	3.69e-11	2.68e-10	gi|164458456|gb|ABY57635.1|/0/RAV2 [Solanum lycopersicum]
Solyc11g071600.1.1	4095	11	87	0.25997	2.15831	3.05349	Up	1.15e-06	5.07e-06	gi|10764218|gb|AAG22607.1|AF258810_1/0/aldehyde oxidase [Solanum lycopersicum]
Solyc03g117980.2.1	3553	110	870	2.99627	24.8755	3.05349	Up	0	0	gi|8131846|gb|AAF73104.1|AF147783_1/0/whitefly-induced gp91-phox [Solanum lycopersicum]
Solyc01g094140.2.1	1818	8	63	0.425873	3.52042	3.04725	Up	6.34e-06	2.52e-05	gi|255541362|ref|XP_002511745.1|/0/cytochrome P450, putative [Ricinus communis]
Solyc10g054900.1.1	693	19	149	2.65341	21.8424	3.04122	Up	9.45e-09	5.37e-08	gi|6782440|gb|AAF28387.1|AF151216_1/6.67171e-59/proline-rich protein [Nicotiana glauca]
Solyc01g109090.2.1	465	11	86	2.28941	18.7886	3.03681	Up	1.15e-06	5.06e-06	-
Solyc02g068820.1.1	3315	21	164	0.613083	5.02584	3.03521	Up	2.76e-09	1.66e-08	gi|225443229|ref|XP_002271405.1|/0/PREDICTED: hypothetical protein [Vitis vinifera]
Solyc10g084860.1.1	2004	5	39	0.241466	1.97704	3.03345	Up	3.11e-05	0.000111567	gi|255584540|ref|XP_002532997.1|/0/kinase, putative [Ricinus communis]
Solyc03g119660.1.1	1245	5	39	0.388673	3.18232	3.03345	Up	3.11e-05	0.000111532	gi|255541804|ref|XP_002511966.1|/3.49647e-56/structural constituent of cell wall, putative [Ricinus communis]
Solyc09g082300.2.1	831	5	39	0.582308	4.76773	3.03345	Up	3.11e-05	0.000111549	gi|225432724|ref|XP_002278974.1|/2.60342e-37/PREDICTED: hypothetical protein [Vitis vinifera]
Solyc07g056470.2.1	2719	5	39	0.177969	1.45715	3.03345	Up	3.11e-05	0.000111584	gi|58578272|emb|CAI48072.1|/1.85555e-109/glutathione S-transferase/peroxidase [Capsicum chinense]
Solyc07g063310.2.1	1534	4	31	0.252359	2.05298	3.02417	Up	5.14e-05	0.000177452	gi|225461385|ref|XP_002284781.1|/4.4196e-176/PREDICTED: hypothetical protein [Vitis vinifera]
Solyc04g078290.2.1	1736	230	1768	12.8222	103.462	3.01239	Up	3.04e-13	3.38e-12	gi|85068594|gb|ABC69377.1|/0/CYP81B2v2 [Nicotiana tabacum]
Solyc07g066360.1.1	246	6	46	2.36048	18.9964	3.00857	Up	1.87e-05	6.93e-05	-
Solyc06g063200.1.1	2934	3	23	0.0989566	0.796372	3.00857	Up	0.000108099	0.000352998	gi|30013669|gb|AAP03877.1|/0/Avr9/Cf-9 rapidly elicited protein 141 [Nicotiana tabacum]
Solyc12g005610.1.1	987	9	69	0.882489	7.10199	3.00857	Up	3.62e-06	1.49e-05	gi|224111446|ref|XP_002315858.1|/1.16211e-61/predicted protein [Populus trichocarpa]
Solyc01g112220.2.1	1692	9	69	0.514785	4.14283	3.00857	Up	3.62e-06	1.49e-05	gi|225428298|ref|XP_002279800.1|/8.84163e-165/PREDICTED: hypothetical protein [Vitis vinifera]
Solyc03g007870.2.1	1048	49	374	4.525	36.2542	3.00216	Up	2.78e-14	4.23e-13	gi|76161002|gb|ABA40464.1|/2.32841e-39/unknown [Solanum tuberosum]
Solyc05g041540.2.1	1852	5	38	0.261284	2.08445	2.99597	Up	3.12e-05	0.000111613	gi|148469861|gb|ABQ65860.1|/0/serine carboxypeptidase III [Nicotiana tabacum]
Solyc10g078440.1.1	426	10	76	2.27182	18.1239	2.99597	Up	2.05e-06	8.73e-06	gi|224089971|ref|XP_002308886.1|/1.91648e-07/predicted protein [Populus trichocarpa]
Solyc02g070280.2.1	1991	45	342	2.18738	17.4503	2.99597	Up	2.35e-14	3.65e-13	gi|225444009|ref|XP_002281463.1|/0/PREDICTED: hypothetical protein [Vitis vinifera]
Solyc01g106350.2.1	2146	4	30	0.180391	1.42017	2.97686	Up	5.23e-05	0.000179979	gi|225429238|ref|XP_002264191.1|/0/PREDICTED: hypothetical protein [Vitis vinifera]
Solyc01g079140.2.1	571	4	30	0.677966	5.33744	2.97686	Up	5.23e-05	0.000180006	-
Solyc07g039570.2.1	1869	4	30	0.207126	1.63065	2.97686	Up	5.23e-05	0.000180033	gi|225444893|ref|XP_002279486.1|/4.1441e-94/PREDICTED: hypothetical protein [Vitis vinifera]
Solyc12g100270.1.1	1863	24	180	1.24676	9.8154	2.97686	Up	4.34e-10	2.84e-09	gi|297734711|emb|CBI16762.3|/0/unnamed protein product [Vitis vinifera]
Solyc09g009590.1.1	456	8	60	1.69789	13.367	2.97686	Up	6.34e-06	2.52e-05	gi|222822665|gb|ACM68445.1|/5.47103e-86/stress-associated protein 8 [Solanum lycopersicum]
Solyc09g011560.2.1	1043	226	1692	20.9705	164.803	2.97431	Up	0	0	gi|60459397|gb|AAX20044.1|/5.63079e-86/probable glutathione-S-transferase [Capsicum annuum]
Solyc01g107820.2.1	1869	271	2024	14.0328	110.014	2.97082	Up	6.66e-15	1.07e-13	gi|1359905|emb|CAA59450.1|/0/twi1 [Solanum lycopersicum]
Solyc06g063180.1.1	2910	65	485	2.16174	16.9316	2.96945	Up	0	0	gi|30013669|gb|AAP03877.1|/0/Avr9/Cf-9 rapidly elicited protein 141 [Nicotiana tabacum]
Solyc02g091000.2.1	1226	14	104	1.10515	8.61769	2.96306	Up	1.95e-07	9.57e-07	gi|224094308|ref|XP_002310135.1|/1.04853e-97/predicted protein [Populus trichocarpa]
Solyc05g009000.2.1	1736	28	208	1.56096	12.172	2.96306	Up	3.69e-11	2.68e-10	gi|147852668|emb|CAN81685.1|/4.409e-34/hypothetical protein VITISV_002125 [Vitis vinifera]
Solyc03g116700.2.1	729	277	2055	36.7736	286.373	2.96115	Up	8.66e-15	1.39e-13	gi|10798754|dbj|BAB16429.1|/5.25888e-49/NtEIG-A1 [Nicotiana tabacum]
Solyc09g091660.2.1	4658	364	2690	7.56285	58.668	2.95557	Up	3.57e-14	5.37e-13	gi|75326590|sp|Q76CU2.1|PDR1_TOBAC/0/RecName: Full=Pleiotropic drug resistance protein 1; AltName: Full=NtPDR1
Solyc08g016210.2.1	3765	39	288	1.0025	7.77098	2.9545	Up	1.51e-13	1.88e-12	gi|225430436|ref|XP_002283141.1|/5.35536e-167/PREDICTED: hypothetical protein [Vitis vinifera]
Solyc06g083050.2.1	1746	3	22	0.166288	1.28005	2.94444	Up	0.000132345	0.000423734	gi|7271957|gb|AAF44708.1|AF242849_1/0/wound-inducible carboxypeptidase [Solanum lycopersicum]
Solyc01g007960.2.1	2002	6	44	0.290049	2.23273	2.94444	Up	1.87e-05	6.93e-05	gi|161958660|dbj|BAF95169.1|/0/putative protein kinase [Ipomoea nil]
Solyc10g084880.2.1	1686	3	22	0.172206	1.3256	2.94444	Up	0.000132345	0.000423617	gi|146772370|gb|ABQ45487.1|/0/unknown [Solanum lycopersicum]
Solyc06g084820.1.1	1694	6	44	0.342785	2.63868	2.94444	Up	1.87e-05	6.93e-05	gi|225463247|ref|XP_002270541.1|/3.61462e-150/PREDICTED: hypothetical protein [Vitis vinifera]
Solyc02g092120.2.1	473	3	22	0.613824	4.72509	2.94444	Up	0.000132345	0.000423676	gi|23466389|tpg|DAA00285.1|/8.18017e-35/TPA: TPA_exp: putative phytosulfokine peptide precursor [Lycopersicon esculentum]
Solyc09g097810.2.1	549	3	22	0.52885	4.07098	2.94444	Up	0.000132345	0.000423793	gi|16303746|gb|AAL16783.1|AF313766_1/2.04805e-18/SAR8.2 protein precursor [Capsicum annuum]
Solyc05g052400.2.1	1969	3	22	0.147455	1.13508	2.94444	Up	0.000132345	0.000423558	gi|297736547|emb|CBI25418.3|/0/unnamed protein product [Vitis vinifera]
Solyc04g006940.2.1	4017	21	154	0.505943	3.89464	2.94444	Up	2.76e-09	1.66e-08	gi|225423806|ref|XP_002280418.1|/0/PREDICTED: hypothetical protein isoform 1 [Vitis vinifera]
Solyc09g005730.2.1	550	6	44	1.05578	8.12715	2.94444	Up	1.87e-05	6.93e-05	gi|255564072|ref|XP_002523034.1|/5.46886e-19/conserved hypothetical protein [Ricinus communis]
Solyc06g063090.2.1	2022	43	315	2.05812	15.8262	2.94292	Up	1.15e-13	1.51e-12	gi|37953301|gb|AAR05449.1|/0/alanine aminotransferase [Capsicum annuum]
Solyc04g071070.2.1	1224	1044	7607	82.5473	631.364	2.93518	Up	0	0	-
Solyc07g045030.2.1	1324	14	102	1.02335	7.82637	2.93504	Up	1.95e-07	9.55e-07	gi|225446795|ref|XP_002283251.1|/7.78693e-86/PREDICTED: hypothetical protein [Vitis vinifera]
Solyc04g015460.2.1	2814	12	87	0.412706	3.14082	2.92796	Up	6.4e-07	2.92e-06	gi|224145590|ref|XP_002325698.1|/0/predicted protein [Populus trichocarpa]
Solyc04g076780.2.1	2521	16	116	0.61423	4.67448	2.92796	Up	5.87e-08	3.06e-07	gi|224081897|ref|XP_002306519.1|/0/oligopeptide transporter OPT family [Populus trichocarpa]
Solyc07g005850.1.1	2376	4	29	0.162929	1.23994	2.92796	Up	5.37e-05	0.000184668	gi|225445812|ref|XP_002275298.1|/0/PREDICTED: hypothetical protein [Vitis vinifera]
Solyc06g008300.2.1	3124	65	467	2.01366	15.1864	2.91489	Up	0	0	gi|3894393|gb|AAC78596.1|/0/Hcr2-5D [Solanum lycopersicum var. cerasiforme]
Solyc08g080650.1.1	741	901	6441	117.677	883.046	2.90766	Up	2.97e-13	3.33e-12	gi|53830831|gb|AAU95237.1|/4.06453e-153/osmotin-like protein [Solanum phureja]
Solyc01g091170.2.1	1405	34	243	2.342	17.5703	2.90732	Up	1.12e-12	1.03e-11	gi|54648782|gb|AAV36809.1|/0/arginase 2 [Solanum lycopersicum]
Solyc01g102960.2.1	880	7	50	0.769838	5.77212	2.90648	Up	1.1e-05	4.21e-05	gi|255560519|ref|XP_002521274.1|/1.96149e-62/heat-shock protein, putative [Ricinus communis]
Solyc06g075510.2.1	1794	15	107	0.809194	6.05912	2.90455	Up	1.07e-07	5.43e-07	gi|297746184|emb|CBI16240.3|/6.49649e-113/unnamed protein product [Vitis vinifera]
Solyc10g049890.1.1	1788	9	64	0.487146	3.63631	2.90005	Up	3.62e-06	1.49e-05	gi|255555301|ref|XP_002518687.1|/0/d-3-phosphoglycerate dehydrogenase, putative [Ricinus communis]
Solyc09g072810.2.1	3925	18	128	0.44383	3.31298	2.90005	Up	1.74e-08	9.63e-08	gi|225438013|ref|XP_002270822.1|/0/PREDICTED: hypothetical protein [Vitis vinifera]
Solyc03g043700.2.1	1322	10	71	0.73207	5.45601	2.89779	Up	2.05e-06	8.73e-06	gi|225453144|ref|XP_002273909.1|/1.72272e-109/PREDICTED: hypothetical protein [Vitis vinifera]
Solyc11g066360.1.1	714	12	85	1.62655	12.094	2.8944	Up	6.4e-07	2.92e-06	gi|224104717|ref|XP_002313539.1|/2.5434e-24/predicted protein [Populus trichocarpa]
Solyc01g005420.2.1	827	12	85	1.4043	10.4415	2.8944	Up	6.4e-07	2.92e-06	gi|255551719|ref|XP_002516905.1|/3.86756e-09/conserved hypothetical protein [Ricinus communis]
Solyc02g089730.1.1	2109	13	92	0.596555	4.43159	2.8931	Up	3.55e-07	1.68e-06	gi|224079904|ref|XP_002305966.1|/0/predicted protein [Populus trichocarpa]
Solyc06g011350.2.1	1220	43	303	3.41108	25.2308	2.88688	Up	1.15e-13	1.51e-12	gi|78191436|gb|ABB29939.1|/6.44616e-140/major intrinsic protein 2-like [Solanum tuberosum]
Solyc03g026130.2.1	1621	6	42	0.358222	2.63217	2.87733	Up	1.87e-05	6.93e-05	gi|255544572|ref|XP_002513347.1|/2.45831e-148/(S)-N-methylcoclaurine 3'-hydroxylase isozyme, putative [Ricinus communis]
Solyc08g077490.1.1	1974	9	63	0.441244	3.24221	2.87733	Up	3.62e-06	1.49e-05	gi|297742187|emb|CBI33974.3|/0/unnamed protein product [Vitis vinifera]
Solyc07g045100.1.1	1650	14	98	0.82116	6.03379	2.87733	Up	1.95e-07	9.58e-07	gi|255558694|ref|XP_002520371.1|/0/basic 7S globulin 2 precursor small subunit, putative [Ricinus communis]
Solyc01g089880.2.1	745	24	168	3.11773	22.9087	2.87733	Up	4.34e-10	2.83e-09	gi|224132762|ref|XP_002327874.1|/9.0808e-28/predicted protein [Populus trichocarpa]
Solyc05g055680.2.1	650	3	21	0.446675	3.28212	2.87733	Up	0.000176307	0.000553906	gi|255547444|ref|XP_002514779.1|/3.34008e-46/conserved hypothetical protein [Ricinus communis]
Solyc09g084480.2.1	499	3	21	0.581841	4.2753	2.87733	Up	0.000176307	0.000553755	gi|268374352|gb|ACZ04396.1|/3.06997e-41/type I serine protease inhibitor [Solanum tuberosum]
Solyc08g078060.2.1	846	9	63	1.02957	7.56516	2.87733	Up	3.62e-06	1.49e-05	gi|225469844|ref|XP_002265824.1|/5.26707e-17/PREDICTED: hypothetical protein [Vitis vinifera]
Solyc04g011990.1.1	2706	3	21	0.107294	0.788387	2.87733	Up	0.000176307	0.000553831	gi|164598916|gb|ABY61745.1|/7.25908e-106/resistance protein PSH-RGH6 [Solanum tuberosum]
Solyc06g075360.2.1	1178	14	98	1.15018	8.45141	2.87733	Up	1.95e-07	9.57e-07	gi|225435207|ref|XP_002284871.1|/5.80575e-122/PREDICTED: hypothetical protein [Vitis vinifera]
Solyc12g014490.1.1	1704	12	83	0.681546	4.94831	2.86005	Up	6.4e-07	2.92e-06	gi|11558254|emb|CAC17795.1|/0/microtubule-associated protein MAP65-1b [Nicotiana tabacum]
Solyc04g079470.2.1	1555	11	76	0.684615	4.96514	2.85847	Up	1.15e-06	5.07e-06	gi|26224736|gb|AAN76362.1|/7.04005e-129/serpin-like protein [Citrus x paradisi]
Solyc07g008590.1.1	3138	68	469	2.0972	15.1834	2.85596	Up	0	0	gi|39577520|gb|AAR28377.1|/0/EIX receptor 1 [Solanum lycopersicum]
Solyc06g071280.2.1	2490	169	1165	6.56858	47.5308	2.85521	Up	0	0	gi|62183961|gb|AAX73302.1|/0/EDS1 [Solanum lycopersicum]
Solyc03g120900.1.1	906	9	62	0.961387	6.95203	2.85425	Up	3.62e-06	1.49e-05	gi|225464146|ref|XP_002265971.1|/1.25523e-152/PREDICTED: hypothetical protein [Vitis vinifera]
Solyc09g082230.1.1	555	9	62	1.5694	11.3487	2.85425	Up	3.62e-06	1.49e-05	gi|225432712|ref|XP_002282836.1|/8.88067e-57/PREDICTED: hypothetical protein [Vitis vinifera]
Solyc01g006300.2.1	1246	801	5505	62.2155	448.836	2.85084	Up	1.93e-13	2.31e-12	gi|296910|emb|CAA50597.1|/1.20385e-165/peroxidase [Solanum lycopersicum]
Solyc03g119250.2.1	1743	26	177	1.44364	10.3163	2.83714	Up	1.26e-10	8.7e-10	gi|297734237|emb|CBI15484.3|/8.38616e-134/unnamed protein product [Vitis vinifera]
Solyc01g111550.2.1	1489	5	34	0.324982	2.3197	2.83551	Up	3.18e-05	0.000113603	gi|225428019|ref|XP_002277777.1|/6.42275e-140/PREDICTED: hypothetical protein [Vitis vinifera]
Solyc04g079520.2.1	1833	15	102	0.791977	5.65309	2.83551	Up	1.07e-07	5.43e-07	gi|302142382|emb|CBI19585.3|/0/unnamed protein product [Vitis vinifera]
Solyc12g100010.1.1	3180	39	265	1.18692	8.46578	2.83442	Up	1.51e-13	1.88e-12	gi|55139523|gb|AAV41395.1|/0/peru 1 [Solanum peruvianum]
Solyc05g009090.1.1	1887	14	95	0.718026	5.11446	2.83247	Up	1.95e-07	9.55e-07	gi|145839451|gb|ABP96804.1|/0/receptor-like protein kinase [Capsicum annuum]
Solyc08g068710.1.1	705	17	115	2.33369	16.5713	2.828	Up	3.2e-08	1.72e-07	gi|24745596|dbj|BAC23029.1|/1.90652e-125/tyramine hydroxycinnamoyl transferase [Solanum tuberosum]
Solyc11g008200.1.1	1815	4	27	0.213288	1.51125	2.82486	Up	6.11e-05	0.000208469	gi|225448934|ref|XP_002272074.1|/0/PREDICTED: hypothetical protein [Vitis vinifera]
Solyc07g062500.2.1	2485	106	712	4.12822	29.1073	2.81779	Up	0	0	gi|85068684|gb|ABC69422.1|/0/CYP72A58 [Nicotiana tabacum]
Solyc01g103650.2.1	1623	63	422	3.75669	26.4145	2.81379	Up	0	0	gi|297739535|emb|CBI29717.3|/4.34015e-161/unnamed protein product [Vitis vinifera]
Solyc03g119600.1.1	264	13	87	4.76566	33.4783	2.81248	Up	3.55e-07	1.67e-06	gi|112257420|gb|ABI14558.1|/2.62494e-20/NIMIN2b protein [Nicotiana tabacum]
Solyc01g099160.2.1	2955	73	488	2.39083	16.7769	2.81089	Up	0	0	gi|10764845|gb|AAG21691.1|/0/lipoxygenase [Solanum lycopersicum]
Solyc02g090980.1.1	1068	3	20	0.271853	1.90242	2.80694	Up	0.000255602	0.000783234	gi|297802234|ref|XP_002869001.1|/3.08644e-79/hypothetical protein ARALYDRAFT_328051 [Arabidopsis lyrata subsp. lyrata]
Solyc10g086380.1.1	1542	3	20	0.188287	1.31763	2.80694	Up	0.000255602	0.000783338	gi|75146039|sp|Q7Y1B6.1|GAI_SOLLC/1.27316e-130/RecName: Full=DELLA protein GAI; AltName: Full=Gibberellic acid-insensitive mutant protein
Solyc03g120260.2.1	1103	50	332	4.38711	30.5781	2.80116	Up	3.06e-14	4.65e-13	gi|255574556|ref|XP_002528189.1|/5.11256e-109/coatomer beta subunit, putative [Ricinus communis]
Solyc01g111980.2.1	2085	115	762	5.33796	37.1276	2.79813	Up	0	0	gi|297744933|emb|CBI38472.3|/0/unnamed protein product [Vitis vinifera]
Solyc02g082900.2.1	1550	67	442	4.18338	28.9693	2.79179	Up	0	0	gi|225467835|ref|XP_002271748.1|/5.19559e-132/PREDICTED: hypothetical protein isoform 2 [Vitis vinifera]
Solyc05g054890.2.1	2626	14	92	0.515961	3.55911	2.78618	Up	1.95e-07	9.57e-07	gi|255568217|ref|XP_002525084.1|/0/ATP-binding cassette transporter, putative [Ricinus communis]
Solyc03g095650.2.1	1851	11	72	0.575135	3.95161	2.78047	Up	1.15e-06	5.06e-06	gi|62208139|gb|AAX77013.1|/0/MLO1 [Solanum lycopersicum]
Solyc09g090130.2.1	1122	8	52	0.690051	4.70824	2.77041	Up	6.34e-06	2.52e-05	gi|156147383|gb|ABU53925.1|/3.3853e-132/myb-related transcription factor [Datura metel]
Solyc05g041920.2.1	949	4	26	0.407922	2.78327	2.77041	Up	6.96e-05	0.000235264	gi|224064945|ref|XP_002301611.1|/5.81494e-71/predicted protein [Populus trichocarpa]
Solyc08g078510.2.1	1497	41	266	2.65061	18.0513	2.7677	Up	1.5e-13	1.89e-12	gi|225468805|ref|XP_002263365.1|/4.38355e-104/PREDICTED: hypothetical protein [Vitis vinifera]
Solyc02g093750.2.1	2015	5	32	0.240148	1.61333	2.74805	Up	3.32e-05	0.000118578	gi|296081314|emb|CBI17696.3|/0/unnamed protein product [Vitis vinifera]
Solyc07g045350.2.1	1433	10	64	0.675364	4.53714	2.74805	Up	2.05e-06	8.71e-06	gi|53854350|gb|AAU95618.1|/0/cytosolic acetoacetyl-coenzyme A thiolase [Nicotiana tabacum]
Solyc03g113430.2.1	2117	100	640	4.57154	30.7119	2.74805	Up	0	0	gi|225456647|ref|XP_002270812.1|/0/PREDICTED: hypothetical protein [Vitis vinifera]
Solyc03g116390.2.1	786	8	51	0.985034	6.59168	2.7424	Up	6.34e-06	2.52e-05	gi|302777019|gb|ADL70200.1|/3.99545e-69/late embryogenesis abundant protein [Solanum lycopersicum]
Solyc11g017270.1.1	2859	122	776	4.1298	27.5737	2.73915	Up	0	0	gi|255571792|ref|XP_002526839.1|/0/protein with unknown function [Ricinus communis]
Solyc08g078760.1.1	2211	53	337	2.31991	15.4842	2.73866	Up	4.02e-14	5.99e-13	gi|225427009|ref|XP_002266701.1|/2.2491e-134/PREDICTED: hypothetical protein [Vitis vinifera]
Solyc02g071220.2.1	893	42	267	4.55178	30.3744	2.73835	Up	1.06e-13	1.42e-12	gi|255544001|ref|XP_002513063.1|/6.44551e-53/Two-component response regulator ARR8, putative [Ricinus communis]
Solyc03g111400.1.1	1599	6	38	0.36315	2.41426	2.73294	Up	1.89e-05	7.01e-05	gi|255540385|ref|XP_002511257.1|/0/purine permease, putative [Ricinus communis]
Solyc11g011340.1.1	1080	52	329	4.65976	30.9471	2.73148	Up	4.73e-14	6.97e-13	gi|25815120|emb|CAD29291.1|/0/alcohol NADP+ oxidoreductase [Solanum tuberosum]
Solyc09g098100.2.1	4226	16	101	0.366416	2.42795	2.72819	Up	5.87e-08	3.06e-07	gi|15418712|gb|AAG31015.1|/0/tospovirus resistance protein C [Solanum lycopersicum]
Solyc02g032660.2.1	1766	23	145	1.26044	8.34114	2.72632	Up	8.05e-10	5.13e-09	gi|255554909|ref|XP_002518492.1|/0/multidrug resistance pump, putative [Ricinus communis]
Solyc01g097510.2.1	1258	10	63	0.769313	5.08754	2.72533	Up	2.05e-06	8.71e-06	gi|224053304|ref|XP_002297754.1|/1.04518e-124/predicted protein [Populus trichocarpa]
Solyc04g008110.2.1	3478	28	176	0.779134	5.14081	2.72205	Up	3.69e-11	2.67e-10	gi|225424440|ref|XP_002285117.1|/0/PREDICTED: similar to cytokinin receptor 1 [Vitis vinifera]
Solyc02g084850.2.1	918	7	44	0.737971	4.86921	2.72205	Up	1.1e-05	4.22e-05	-
Solyc10g080240.1.1	153	7	44	4.42782	29.2152	2.72205	Up	1.1e-05	4.22e-05	gi|307136139|gb|ADN33984.1|/7.15597e-10/remorin [Cucumis melo subsp. melo]
Solyc10g076550.1.1	1233	114	715	8.94799	58.9103	2.71888	Up	4.88e-14	7.16e-13	gi|225456209|ref|XP_002282887.1|/5.84131e-80/PREDICTED: hypothetical protein isoform 3 [Vitis vinifera]
Solyc04g014350.1.1	177	19	119	10.3888	68.3002	2.71686	Up	9.45e-09	5.37e-08	-
Solyc06g008870.2.1	1666	39	244	2.26555	14.8786	2.71531	Up	1.51e-13	1.88e-12	gi|169159262|tpe|CAP64330.1|/5.79475e-169/TPA: putative GID1-like gibberellin receptor [Solanum lycopersicum]
Solyc08g078780.2.1	2903	24	150	0.800107	5.24919	2.71383	Up	4.34e-10	2.84e-09	gi|224071537|ref|XP_002303507.1|/0/predicted protein [Populus trichocarpa]
Solyc12g036390.1.1	1359	16	100	1.13942	7.4753	2.71383	Up	5.87e-08	3.06e-07	gi|297734237|emb|CBI15484.3|/6.55653e-128/unnamed protein product [Vitis vinifera]
Solyc07g007250.2.1	488	41	256	8.13107	53.2928	2.71242	Up	1.5e-13	1.89e-12	gi|126843|sp|P01076.2|MCPI_SOLLC/1.84249e-40/RecName: Full=Metallocarboxypeptidase inhibitor; Short=Carboxypeptidase inhibitor; Short=MCPI; Flags: Precursor
Solyc03g112700.1.1	993	30	187	2.92386	19.1311	2.70998	Up	1.1e-11	8.45e-11	gi|225428735|ref|XP_002281981.1|/3.20274e-51/PREDICTED: hypothetical protein [Vitis vinifera]
Solyc12g087870.1.1	1071	13	81	1.17473	7.68323	2.70938	Up	3.55e-07	1.67e-06	gi|225459168|ref|XP_002285717.1|/1.62464e-120/PREDICTED: hypothetical protein [Vitis vinifera]
Solyc08g007060.2.1	2203	71	441	3.11909	20.3363	2.70486	Up	0	0	gi|255557635|ref|XP_002519847.1|/0/Peptide transporter, putative [Ricinus communis]
Solyc03g093560.1.1	735	10	62	1.31673	8.56944	2.70224	Up	2.05e-06	8.71e-06	gi|45642990|gb|AAS72389.1|/1.30226e-111/ethylene response factor 5 [Solanum lycopersicum]
Solyc02g089660.1.1	195	5	31	2.48153	16.1501	2.70224	Up	3.49e-05	0.000124076	gi|225451927|ref|XP_002279277.1|/2.61596e-20/PREDICTED: hypothetical protein [Vitis vinifera]
Solyc04g073990.2.1	1386	371	2300	25.9057	168.583	2.70212	Up	4.6e-13	4.78e-12	gi|3378208|gb|AAC97494.1|/5.08663e-176/annexin p34 [Solanum lycopersicum]
Solyc07g056280.2.1	1252	11	68	0.8503	5.51763	2.69801	Up	1.15e-06	5.06e-06	gi|224066567|ref|XP_002302140.1|/2.88664e-50/predicted protein [Populus trichocarpa]
Solyc04g053110.1.1	309	6	37	1.87922	12.1644	2.69447	Up	1.91e-05	7.07e-05	gi|224131232|ref|XP_002321033.1|/8.58176e-32/glutaredoxin [Populus trichocarpa]
Solyc09g011600.2.1	1033	46	281	4.30964	27.6347	2.68084	Up	7.11e-14	9.9e-13	gi|119943655|gb|ABM06179.1|/3.91786e-124/glutathione S-transferase-like protein [Solanum lycopersicum]
Solyc10g055200.1.1	585	112	683	18.5287	118.608	2.67836	Up	0	0	gi|111073733|dbj|BAF02555.1|/5.99092e-86/hypothetical protein [Nicotiana benthamiana]
Solyc09g005080.1.1	3420	45	274	1.27342	8.13903	2.67615	Up	2.35e-14	3.66e-13	gi|237899607|gb|ACR33108.1|/0/verticillium wilt disease resistance protein [Solanum lycopersicum]
Solyc02g093050.2.1	1442	46	280	3.08728	19.7261	2.6757	Up	7.11e-14	9.88e-13	gi|259121417|gb|ACV92028.1|/1.11013e-80/WRKY transcription factor 26 [(Populus tomentosa x P. bolleana) x P. tomentosa]
Solyc03g082720.2.1	719	36	218	4.84571	30.8018	2.66823	Up	4.29e-13	4.51e-12	gi|224132690|ref|XP_002321385.1|/4.66296e-34/predicted protein [Populus trichocarpa]
Solyc10g055760.1.1	852	50	302	5.67955	36.0094	2.66452	Up	3.06e-14	4.64e-13	gi|289466357|gb|ADC94864.1|/7.7851e-93/NAC transcription factor [Vitis pseudoreticulata]
Solyc12g096350.1.1	1017	4	24	0.380647	2.39739	2.65494	Up	0.0001118	0.000364466	gi|4760596|dbj|BAA77358.1|/9.22031e-102/DNA-binding protein NtWRKY3 [Nicotiana tabacum]
Solyc09g010000.2.1	1271	4	24	0.304578	1.91829	2.65494	Up	0.0001118	0.000364569	gi|255576836|ref|XP_002529304.1|/7.80186e-144/Desacetoxyvindoline 4-hydroxylase, putative [Ricinus communis]
Solyc06g035760.2.1	1695	5	30	0.285486	1.79804	2.65494	Up	3.79e-05	0.000134084	gi|88175355|gb|ABD39696.1|/1.37989e-141/littorine mutase/monooxygenase [Hyoscyamus niger]
Solyc12g014010.1.1	1452	12	72	0.799831	5.03749	2.65494	Up	6.4e-07	2.91e-06	gi|20146091|dbj|BAB88934.1|/0/glucosyltransferase [Nicotiana tabacum]
Solyc07g043550.2.1	1347	6	36	0.43109	2.71508	2.65494	Up	1.94e-05	7.19e-05	gi|225444161|ref|XP_002270765.1|/6.60959e-173/PREDICTED: hypothetical protein [Vitis vinifera]
Solyc08g062340.2.1	773	16	96	2.0032	12.6165	2.65494	Up	5.87e-08	3.06e-07	gi|3639075|gb|AAC36312.1|/1.1664e-73/cytosolic class II small heat shock protein HCT2 [Solanum lycopersicum]
Solyc03g112980.1.1	204	6	36	2.84646	17.9275	2.65494	Up	1.94e-05	7.19e-05	-
Solyc10g080010.1.1	1554	4	24	0.249111	1.56895	2.65494	Up	0.0001118	0.000364518	gi|255585488|ref|XP_002533436.1|/0/glycosyltransferase, putative [Ricinus communis]
Solyc02g089720.1.1	2160	26	155	1.16494	7.28998	2.64566	Up	1.26e-10	8.71e-10	gi|224079904|ref|XP_002305966.1|/0/predicted protein [Populus trichocarpa]
Solyc04g025650.2.1	1388	23	137	1.6037	10.0272	2.64444	Up	8.05e-10	5.13e-09	gi|255548199|ref|XP_002515156.1|/7.76129e-100/monoxygenase, putative [Ricinus communis]
Solyc12g008500.1.1	3027	37	220	1.18297	7.38343	2.64188	Up	2.86e-13	3.22e-12	gi|225445082|ref|XP_002280395.1|/0/PREDICTED: hypothetical protein [Vitis vinifera]
Solyc12g017960.1.1	264	18	107	6.59861	41.1745	2.64152	Up	1.74e-08	9.62e-08	gi|225434237|ref|XP_002276061.1|/3.7992e-11/PREDICTED: hypothetical protein [Vitis vinifera]
Solyc08g066310.1.1	2517	28	166	1.07661	6.69997	2.63766	Up	3.69e-11	2.68e-10	gi|297738752|emb|CBI27997.3|/1.46934e-161/unnamed protein product [Vitis vinifera]
Solyc12g044230.1.1	1407	14	83	0.962981	5.99283	2.63766	Up	1.95e-07	9.58e-07	gi|255549968|ref|XP_002516035.1|/3.90464e-123/conserved hypothetical protein [Ricinus communis]
Solyc12g011150.1.1	261	14	83	5.19124	32.3062	2.63766	Up	1.95e-07	9.56e-07	-
Solyc11g018800.1.1	960	12	71	1.20975	7.51338	2.63476	Up	6.4e-07	2.91e-06	gi|94962424|gb|ABF48527.1|/1.42153e-165/cell wall peroxidase [Capsicum annuum]
Solyc02g061780.2.1	915	10	59	1.0577	6.55057	2.63069	Up	2.05e-06	8.71e-06	gi|289466357|gb|ADC94864.1|/5.31452e-66/NAC transcription factor [Vitis pseudoreticulata]
Solyc07g007190.2.1	1764	7	41	0.384046	2.3612	2.62017	Up	1.11e-05	4.27e-05	gi|225463024|ref|XP_002265610.1|/2.0219e-151/PREDICTED: hypothetical protein [Vitis vinifera]
Solyc01g087800.2.1	2364	64	374	2.62009	16.0721	2.61687	Up	0	0	gi|3970731|emb|CAA07059.1|/0/SBT4B protein [Solanum lycopersicum]
Solyc12g045030.1.1	816	178	1039	21.1112	129.352	2.61522	Up	6.04e-14	8.55e-13	gi|255552543|ref|XP_002517315.1|/9.10644e-96/2,4-dienoyl-CoA reductase, putative [Ricinus communis]
Solyc03g122350.2.1	2072	114	664	5.32475	32.5557	2.61212	Up	4.88e-14	7.15e-13	gi|14423327|gb|AAK62346.1|/0/elicitor-inducible cytochrome P450 [Nicotiana tabacum]
Solyc02g071870.2.1	3129	5	29	0.154649	0.941544	2.60603	Up	4.31e-05	0.000151129	gi|225443692|ref|XP_002264679.1|/0/PREDICTED: hypothetical protein [Vitis vinifera]
Solyc06g069600.1.1	1245	5	29	0.388673	2.36634	2.60603	Up	4.31e-05	0.000151106	gi|225457285|ref|XP_002284441.1|/1.84969e-65/PREDICTED: hypothetical protein [Vitis vinifera]
Solyc03g116690.2.1	657	29	168	4.27185	25.9772	2.60431	Up	2.01e-11	1.5e-10	gi|10798754|dbj|BAB16429.1|/2.0781e-59/NtEIG-A1 [Nicotiana tabacum]
Solyc01g066430.2.1	1302	32	185	2.37861	14.4347	2.60136	Up	3.41e-12	2.83e-11	gi|255551823|ref|XP_002516957.1|/1.00873e-61/ring finger protein, putative [Ricinus communis]
Solyc09g011490.2.1	882	105	605	11.5214	69.6843	2.59652	Up	0	0	gi|416649|sp|Q03662.1|GSTX1_TOBAC/1.83377e-84/RecName: Full=Probable glutathione S-transferase; AltName: Full=Auxin-induced protein PGNT1/PCNT110
Solyc12g088840.1.1	264	12	69	4.39907	26.5518	2.59354	Up	6.4e-07	2.91e-06	gi|147866710|emb|CAN78405.1|/6.48045e-11/hypothetical protein VITISV_023174 [Vitis vinifera]
Solyc05g012430.1.1	1416	4	23	0.273389	1.65011	2.59354	Up	0.000159506	0.000505102	gi|3894385|gb|AAC78592.1|/8.30845e-81/Hcr2-0A [Solanum lycopersicum]
Solyc04g082830.2.1	1471	4	23	0.263167	1.58841	2.59354	Up	0.000159506	0.000505033	gi|224065633|ref|XP_002301894.1|/3.95772e-142/predicted protein [Populus trichocarpa]
Solyc02g092580.2.1	1423	176	1012	11.9699	72.2477	2.59354	Up	0	0	gi|14485511|emb|CAC42086.1|/1.18173e-151/putative peroxidase [Solanum tuberosum]
Solyc12g098780.1.1	1662	4	23	0.232923	1.40587	2.59354	Up	0.000159506	0.000505172	gi|559237|gb|AAA98492.1|/1.57526e-57/tyrosine-rich hydroxyproline-rich glycoprotein [Petroselinum crispum]
Solyc10g009410.1.1	1377	81	464	5.69292	34.232	2.58811	Up	2.46e-14	3.79e-13	gi|255564685|ref|XP_002523337.1|/8.63922e-160/Aspartic proteinase nepenthesin-1 precursor, putative [Ricinus communis]
Solyc03g119200.2.1	1651	36	206	2.11028	12.6756	2.58655	Up	4.29e-13	4.5e-12	gi|297734245|emb|CBI15492.3|/3.96619e-178/unnamed protein product [Vitis vinifera]
Solyc05g052210.2.1	1584	17	97	1.03867	6.22106	2.58242	Up	3.2e-08	1.72e-07	gi|225448701|ref|XP_002280623.1|/1.83281e-23/PREDICTED: hypothetical protein [Vitis vinifera]
Solyc02g089900.1.1	1938	62	353	3.09615	18.5041	2.5793	Up	0	0	gi|225430870|ref|XP_002269408.1|/0/PREDICTED: hypothetical protein [Vitis vinifera]
Solyc09g009540.2.1	1372	83	471	5.85474	34.8751	2.57452	Up	1.09e-13	1.44e-12	gi|297740104|emb|CBI30286.3|/3.49457e-153/unnamed protein product [Vitis vinifera]
Solyc12g088300.1.1	546	6	34	1.06351	6.32608	2.57247	Up	2.1e-05	7.74e-05	gi|255538028|ref|XP_002510079.1|/1.41832e-19/conserved hypothetical protein [Ricinus communis]
Solyc09g007980.1.1	297	6	34	1.95514	11.6298	2.57247	Up	2.1e-05	7.74e-05	-
Solyc01g008800.1.1	4008	24	136	0.579519	3.44714	2.57247	Up	4.34e-10	2.84e-09	gi|163914239|dbj|BAF95889.1|/0/N-like protein [Nicotiana tabacum]
Solyc02g071820.2.1	3165	12	68	0.366937	2.18265	2.57247	Up	6.4e-07	2.91e-06	gi|297740564|emb|CBI30746.3|/0/unnamed protein product [Vitis vinifera]
Solyc11g010280.1.1	192	18	102	9.07309	53.9693	2.57247	Up	1.74e-08	9.63e-08	-
Solyc05g018230.2.1	1530	20	113	1.26509	7.503	2.56823	Up	5.11e-09	2.99e-08	gi|255589859|ref|XP_002535110.1|/2.00178e-136/sugar transporter, putative [Ricinus communis]
Solyc08g068870.2.1	1563	695	3924	43.0338	255.046	2.56721	Up	6.2e-13	6.1e-12	gi|225430559|ref|XP_002262813.1|/4.24757e-65/PREDICTED: hypothetical protein [Vitis vinifera]
Solyc06g072460.1.1	1113	14	79	1.21735	7.21074	2.5664	Up	1.95e-07	9.55e-07	gi|255579402|ref|XP_002530545.1|/2.79396e-62/protein binding protein, putative [Ricinus communis]
Solyc04g016230.2.1	1634	33	186	1.95455	11.564	2.56474	Up	1.95e-12	1.69e-11	gi|225441890|ref|XP_002284381.1|/1.15356e-129/PREDICTED: hypothetical protein [Vitis vinifera]
Solyc02g062460.2.1	1495	8	45	0.517884	3.05787	2.56183	Up	6.39e-06	2.54e-05	gi|225442747|ref|XP_002284968.1|/3.84769e-84/PREDICTED: hypothetical protein [Vitis vinifera]
Solyc03g119240.2.1	2239	5	28	0.216122	1.27043	2.5554	Up	5.23e-05	0.00017994	gi|297734240|emb|CBI15487.3|/4.1144e-168/unnamed protein product [Vitis vinifera]
Solyc12g089350.1.1	1038	5	28	0.466183	2.74037	2.5554	Up	5.23e-05	0.000179967	gi|225457889|ref|XP_002270500.1|/7.50645e-115/PREDICTED: hypothetical protein [Vitis vinifera]
Solyc00g007200.2.1	1856	10	56	0.521442	3.0652	2.5554	Up	2.05e-06	8.71e-06	gi|224084036|ref|XP_002307201.1|/0/predicted protein [Populus trichocarpa]
Solyc04g077000.2.1	1405	5	28	0.344411	2.02456	2.5554	Up	5.23e-05	0.000179913	gi|225443207|ref|XP_002270687.1|/4.37498e-66/PREDICTED: hypothetical protein [Vitis vinifera]
Solyc09g007440.2.1	1942	10	56	0.49835	2.92946	2.5554	Up	2.05e-06	8.71e-06	gi|225439904|ref|XP_002279705.1|/0/PREDICTED: hypothetical protein [Vitis vinifera]
Solyc07g025380.2.1	2603	14	78	0.52052	3.04417	2.54802	Up	1.95e-07	9.54e-07	gi|302142473|emb|CBI19676.3|/1.9592e-108/unnamed protein product [Vitis vinifera]
Solyc05g010020.2.1	502	11	61	2.12067	12.3445	2.54128	Up	1.15e-06	5.06e-06	-
Solyc03g120550.2.1	2415	75	415	3.00558	17.4574	2.53812	Up	0	0	gi|225442569|ref|XP_002279092.1|/0/PREDICTED: hypothetical protein [Vitis vinifera]
Solyc11g011190.1.1	1047	32	177	2.95792	17.1741	2.53758	Up	3.41e-12	2.83e-11	gi|225449368|ref|XP_002282317.1|/2.55002e-86/PREDICTED: hypothetical protein [Vitis vinifera]
Solyc03g006860.2.1	1570	33	182	2.03422	11.7766	2.53337	Up	1.95e-12	1.69e-11	gi|2102691|gb|AAB57733.1|/0/fructokinase [Solanum lycopersicum]
Solyc04g011600.2.1	1596	4	22	0.242555	1.40035	2.52941	Up	0.00024332	0.000748276	gi|225449442|ref|XP_002283087.1|/0/PREDICTED: hypothetical protein [Vitis vinifera]
Solyc06g062420.2.1	591	4	22	0.655023	3.78167	2.52941	Up	0.00024332	0.000748177	-
Solyc09g011550.2.1	864	8	44	0.896107	5.17353	2.52941	Up	6.43e-06	2.55e-05	gi|60459397|gb|AAX20044.1|/1.15159e-91/probable glutathione-S-transferase [Capsicum annuum]
Solyc11g007400.1.1	390	10	55	2.48153	14.3267	2.52941	Up	2.05e-06	8.71e-06	gi|225467930|ref|XP_002265870.1|/8.11386e-22/PREDICTED: hypothetical protein [Vitis vinifera]
Solyc10g081830.1.1	843	4	22	0.459215	2.6512	2.52941	Up	0.00024332	0.000748077	gi|68299229|emb|CAJ13715.1|/8.09012e-127/putative replication factor A [Capsicum chinense]
Solyc01g099910.2.1	1170	94	516	7.77546	44.8035	2.52661	Up	0	0	gi|190684637|gb|ACE82566.1|/9.67977e-162/epoxide hydrolase [Nicotiana benthamiana]
Solyc05g009010.1.1	909	49	268	5.21694	29.9515	2.52135	Up	2.78e-14	4.22e-13	gi|255572154|ref|XP_002527017.1|/1.56089e-110/wall-associated kinase, putative [Ricinus communis]
Solyc08g007080.2.1	2006	29	158	1.39911	8.00155	2.51577	Up	2.01e-11	1.5e-10	gi|157863708|gb|ABV90875.1|/0/inositol-1,4,5-triphosphate-5-phosphatase [Solanum lycopersicum]
Solyc07g043490.1.1	1452	238	1294	15.8633	90.5349	2.51278	Up	5.84e-13	5.81e-12	gi|312163474|gb|ADQ37964.1|/0/glycoalkaloid metabolism 1 [Solanum lycopersicum]
Solyc01g009550.1.1	264	7	38	2.56613	14.6227	2.51055	Up	1.18e-05	4.51e-05	gi|118577981|sp|Q2MI42.1|YCF1_SOLLC/5.82068e-36/RecName: Full=Putative membrane protein ycf1; Short=RF1
Solyc10g017570.2.1	1133	7	38	0.597932	3.40723	2.51055	Up	1.18e-05	4.51e-05	gi|297745217|emb|CBI40297.3|/4.24639e-82/unnamed protein product [Vitis vinifera]
Solyc10g047300.1.1	1797	14	76	0.753987	4.29649	2.51055	Up	1.95e-07	9.54e-07	gi|225448253|ref|XP_002268888.1|/0/PREDICTED: hypothetical protein [Vitis vinifera]
Solyc06g063190.2.1	3152	107	580	3.28535	18.6935	2.50842	Up	0	0	gi|30013669|gb|AAP03877.1|/0/Avr9/Cf-9 rapidly elicited protein 141 [Nicotiana tabacum]
Solyc03g082690.2.1	3298	209	1130	6.13309	34.8078	2.50472	Up	1.05e-13	1.4e-12	gi|225455296|ref|XP_002271691.1|/0/PREDICTED: hypothetical protein [Vitis vinifera]
Solyc01g096730.2.1	1781	5	27	0.2717	1.5401	2.50293	Up	6.83e-05	0.000231263	gi|225465405|ref|XP_002277751.1|/0/PREDICTED: hypothetical protein [Vitis vinifera]
Solyc02g092250.2.1	1749	10	54	0.553342	3.13655	2.50293	Up	2.05e-06	8.71e-06	gi|255563438|ref|XP_002522721.1|/3.17861e-157/cytochrome P450, putative [Ricinus communis]
Solyc08g006330.2.1	1625	10	54	0.595567	3.37589	2.50293	Up	2.05e-06	8.71e-06	gi|60649935|emb|CAI62049.1|/0/UDP-xylose phenolic glycosyltransferase [Solanum lycopersicum]
Solyc03g006080.2.1	3391	36	194	1.02744	5.81195	2.49996	Up	4.29e-13	4.5e-12	gi|225446647|ref|XP_002276944.1|/0/PREDICTED: hypothetical protein [Vitis vinifera]
Solyc02g081970.2.1	2471	200	1076	7.83323	44.2372	2.49758	Up	0	0	gi|297738038|emb|CBI27239.3|/0/unnamed protein product [Vitis vinifera]
Solyc03g078370.1.1	2370	24	129	0.980047	5.52955	2.49624	Up	4.34e-10	2.84e-09	gi|225431559|ref|XP_002275786.1|/0/PREDICTED: hypothetical protein [Vitis vinifera]
Solyc01g095150.2.1	902	67	359	7.18873	40.433	2.49173	Up	0	0	gi|2326677|emb|CAA86613.1|/3.01697e-82/late embryogenesis (Lea)-like protein [Solanum lycopersicum]
Solyc10g006010.2.1	1434	14	75	0.94485	5.31325	2.49144	Up	1.95e-07	9.54e-07	gi|13276863|emb|CAC34339.1|/6.5132e-174/K+ channel protein [Solanum tuberosum]
Solyc04g048900.2.1	1513	668	3573	42.7289	239.907	2.48919	Up	2.5e-13	2.89e-12	gi|255638717|gb|ACU19663.1|/6.94576e-174/unknown [Glycine max]
Solyc12g094620.1.1	1479	6225	33215	407.338	2281.47	2.48566	Up	1.34e-11	1.02e-10	gi|231687|sp|P30264.1|CATA1_SOLLC/0/RecName: Full=Catalase isozyme 1
Solyc07g066550.2.1	3122	6	32	0.185995	1.04127	2.48501	Up	2.59e-05	9.46e-05	gi|225447814|ref|XP_002267672.1|/0/PREDICTED: hypothetical protein [Vitis vinifera]
Solyc10g007070.2.1	1278	18	96	1.36309	7.63112	2.48501	Up	1.74e-08	9.62e-08	gi|224132924|ref|XP_002327913.1|/2.61255e-38/predicted protein [Populus trichocarpa]
Solyc06g068350.1.1	372	9	48	2.34144	13.1083	2.48501	Up	3.65e-06	1.5e-05	-
Solyc03g020030.2.1	802	10	53	1.20673	6.71351	2.47597	Up	2.05e-06	8.72e-06	gi|3913932|sp|Q40561.1|IP21_TOBAC/3.88029e-59/RecName: Full=Proteinase inhibitor type-2; AltName: Full=Proteinase inhibitor type II; Flags: Precursor
Solyc02g068830.1.1	1989	87	461	4.2332	23.5458	2.47565	Up	0	0	gi|225446654|ref|XP_002277112.1|/1.8983e-177/PREDICTED: hypothetical protein [Vitis vinifera]
Solyc11g021200.1.1	150	17	90	10.9684	60.9536	2.47436	Up	3.2e-08	1.72e-07	-
Solyc10g081040.1.1	588	17	90	2.79805	15.5494	2.47436	Up	3.2e-08	1.72e-07	gi|225440213|ref|XP_002283659.1|/2.55822e-28/PREDICTED: hypothetical protein [Vitis vinifera]
Solyc02g062800.2.1	1749	56	296	3.09872	17.1929	2.47207	Up	6.88e-15	1.11e-13	gi|224094749|ref|XP_002310220.1|/4.13392e-64/predicted protein [Populus trichocarpa]
Solyc07g056400.1.1	1452	7	37	0.466568	2.58871	2.47207	Up	1.24e-05	4.72e-05	gi|147866010|emb|CAN80973.1|/1.69228e-161/hypothetical protein VITISV_043376 [Vitis vinifera]
Solyc05g007510.2.1	3753	102	538	2.6303	14.563	2.46901	Up	0	0	gi|4038592|emb|CAA71421.1|/0/RNA-directed RNA polymerase [Solanum lycopersicum]
Solyc09g090070.1.1	1617	129	675	7.72082	42.4074	2.45749	Up	0	0	gi|2570523|gb|AAB82146.1|/0/inorganic phosphate transporter [Solanum lycopersicum]
Solyc08g077790.2.1	1421	62	324	4.22261	23.1632	2.45563	Up	0	0	gi|224126439|ref|XP_002329554.1|/3.33616e-130/predicted protein [Populus trichocarpa]
Solyc02g069800.1.1	1008	101	527	9.69716	53.1127	2.45342	Up	0	0	gi|4190952|dbj|BAA74434.1|/0/unnamed protein product [Solanum lycopersicum]
Solyc02g072470.2.1	3715	23	120	0.599174	3.28149	2.4533	Up	8.05e-10	5.13e-09	gi|225443229|ref|XP_002271405.1|/0/PREDICTED: hypothetical protein [Vitis vinifera]
Solyc11g010550.1.1	2907	5	26	0.16646	0.908608	2.44849	Up	9.62e-05	0.000315936	gi|255579696|ref|XP_002530687.1|/0/phosphatidylinositol glycan, putative [Ricinus communis]
Solyc04g051180.1.1	498	5	26	0.971683	5.30386	2.44849	Up	9.62e-05	0.000315891	gi|225463918|ref|XP_002265452.1|/2.42122e-54/PREDICTED: hypothetical protein [Vitis vinifera]
Solyc07g064720.2.1	1132	20	104	1.70989	9.3333	2.44849	Up	5.11e-09	2.99e-08	gi|225460935|ref|XP_002277934.1|/2.9339e-91/PREDICTED: hypothetical protein [Vitis vinifera]
Solyc10g079930.1.1	1314	84	436	6.18682	33.7085	2.44584	Up	0	0	gi|19743740|gb|AAL92461.1|/7.3566e-145/putative glucosyltransferase [Solanum lycopersicum]
Solyc09g009840.1.1	867	32	166	3.57203	19.4508	2.44501	Up	3.41e-12	2.83e-11	gi|255575719|ref|XP_002528759.1|/3.40196e-59/conserved hypothetical protein [Ricinus communis]
Solyc01g111640.2.1	745	6	31	0.779433	4.22721	2.43921	Up	3.13e-05	0.000112215	gi|62467589|gb|AAX83944.1|/3.20736e-49/Skp1 [Capsicum annuum]
Solyc09g009550.2.1	1243	6	31	0.467158	2.5336	2.43921	Up	3.13e-05	0.000112198	gi|297740104|emb|CBI30286.3|/2.77866e-146/unnamed protein product [Vitis vinifera]
Solyc08g014570.2.1	1981	32	165	1.56333	8.46151	2.4363	Up	3.41e-12	2.83e-11	gi|225434213|ref|XP_002279889.1|/0/PREDICTED: hypothetical protein [Vitis vinifera]
Solyc06g008920.2.1	1990	32	165	1.55625	8.42324	2.4363	Up	3.41e-12	2.83e-11	gi|225457528|ref|XP_002270022.1|/0/PREDICTED: similar to adenosine monophosphate binding protein 1 AMPBP1 [Vitis vinifera]
Solyc01g095750.2.1	2208	7	36	0.306819	1.65635	2.43254	Up	1.35e-05	5.1e-05	gi|225426350|ref|XP_002270385.1|/0/PREDICTED: hypothetical protein [Vitis vinifera]
Solyc08g079230.1.1	417	7	36	1.6246	8.7703	2.43254	Up	1.35e-05	5.11e-05	gi|10798752|dbj|BAB16428.1|/7.31526e-31/P-rich protein EIG-I30 [Nicotiana tabacum]
Solyc11g006030.1.1	1293	15	77	1.12273	6.04979	2.42987	Up	1.07e-07	5.43e-07	gi|224069206|ref|XP_002302926.1|/1.47007e-121/predicted protein [Populus trichocarpa]
Solyc12g009220.1.1	759	23	118	2.93272	15.7939	2.42906	Up	8.05e-10	5.14e-09	gi|156619491|gb|ABU88421.1|/1.11694e-121/jasmonate ZIM-domain protein 1 [Solanum lycopersicum]
Solyc09g056390.1.1	228	8	41	3.39578	18.2683	2.42753	Up	6.83e-06	2.71e-05	gi|2894118|emb|CAA05999.1|/5.28976e-18/hypothetical protein [Solanum tuberosum]
Solyc02g084890.1.1	2553	16	82	0.606531	3.26296	2.42753	Up	5.87e-08	3.05e-07	gi|255561034|ref|XP_002521529.1|/0/Disease resistance protein RGA2, putative [Ricinus communis]
Solyc04g074770.2.1	1095	8	41	0.707066	3.8038	2.42753	Up	6.83e-06	2.7e-05	gi|302142006|emb|CBI19209.3|/1.12036e-07/unnamed protein product [Vitis vinifera]
Solyc07g051840.2.1	2210	34	174	1.48892	7.99844	2.42545	Up	1.12e-12	1.03e-11	gi|147841888|emb|CAN65218.1|/4.22483e-141/hypothetical protein VITISV_024690 [Vitis vinifera]
Solyc04g040210.2.1	568	63	321	10.7344	57.4123	2.41912	Up	0	0	gi|224090007|ref|XP_002308904.1|/1.03122e-15/predicted protein [Populus trichocarpa]
Solyc02g092750.2.1	1576	84	427	5.1583	27.5245	2.41575	Up	0	0	gi|225438924|ref|XP_002279324.1|/1.21975e-144/PREDICTED: hypothetical protein [Vitis vinifera]
Solyc01g008130.2.1	1904	13	66	0.660785	3.52148	2.41393	Up	3.55e-07	1.67e-06	gi|255555547|ref|XP_002518810.1|/0/electron transporter, putative [Ricinus communis]
Solyc04g077980.1.1	783	14	71	1.73041	9.21181	2.41237	Up	1.96e-07	9.54e-07	gi|150406379|gb|ABR68563.1|/2.92214e-112/C2H2-type zinc finger protein [Solanum lycopersicum]
Solyc05g008960.2.1	2224	36	182	1.56658	8.31352	2.40784	Up	4.29e-13	4.5e-12	gi|297737780|emb|CBI26981.3|/5.72105e-154/unnamed protein product [Vitis vinifera]
Solyc02g085580.2.1	2074	18	91	0.839939	4.45739	2.40784	Up	1.74e-08	9.62e-08	gi|9858780|gb|AAG01127.1|AF273333_12/0/BAC19.12 [Solanum lycopersicum]
Solyc01g106000.2.1	1093	39	197	3.45325	18.3102	2.40662	Up	1.51e-13	1.88e-12	gi|225464087|ref|XP_002270896.1|/3.72939e-104/PREDICTED: hypothetical protein [Vitis vinifera]
Solyc04g072760.2.1	2312	64	323	2.67902	14.1926	2.40536	Up	0	0	gi|13487717|gb|AAK27688.1|/0/sulfate transporter 2 [Solanum lycopersicum]
Solyc11g069800.1.1	1533	131	661	8.27014	43.8034	2.40506	Up	1.55e-14	2.45e-13	gi|7677376|gb|AAF67141.1|/0/allene oxide synthase [Solanum lycopersicum]
Solyc02g080560.1.1	297	34	171	11.0791	58.4908	2.40036	Up	1.12e-12	1.03e-11	gi|225447276|ref|XP_002273269.1|/2.54833e-07/PREDICTED: hypothetical protein [Vitis vinifera]
Solyc03g005470.2.1	740	89	447	11.6397	61.3655	2.39837	Up	0	0	gi|1762945|gb|AAC49975.1|/3.51867e-48/ORF; able to induce HR-like lesions [Nicotiana tabacum]
Solyc06g009110.2.1	1453	61	305	4.06301	21.3247	2.3919	Up	1.47e-14	2.32e-13	gi|225459595|ref|XP_002285867.1|/2.62905e-138/PREDICTED: hypothetical protein [Vitis vinifera]
Solyc02g083460.2.1	1928	129	645	6.4754	33.9861	2.3919	Up	0	0	gi|255586856|ref|XP_002534038.1|/1.49541e-171/Aspartic proteinase nepenthesin-1 precursor, putative [Ricinus communis]
Solyc07g032250.2.1	1268	21	105	1.60282	8.41237	2.3919	Up	2.76e-09	1.66e-08	gi|297738696|emb|CBI27941.3|/8.15941e-93/unnamed protein product [Vitis vinifera]
Solyc01g080600.2.1	675	15	75	2.15066	11.2877	2.3919	Up	1.07e-07	5.43e-07	gi|300681467|emb|CBH32561.1|/4.85646e-59/histone H3, expressed [Triticum aestivum]
Solyc12g026420.1.1	279	5	25	1.7344	9.10299	2.3919	Up	0.00014446	0.00046004	-
Solyc01g111350.2.1	2065	24	120	1.1248	5.9035	2.3919	Up	4.34e-10	2.83e-09	gi|225427985|ref|XP_002277695.1|/0/PREDICTED: hypothetical protein [Vitis vinifera]
Solyc02g086600.2.1	3198	9	45	0.272363	1.42949	2.3919	Up	3.79e-06	1.55e-05	gi|225452398|ref|XP_002273777.1|/0/PREDICTED: hypothetical protein [Vitis vinifera]
Solyc03g007920.2.1	1058	63	314	5.76287	30.1503	2.38732	Up	0	0	gi|82621150|gb|ABB86263.1|/2.89509e-154/glutamine cyclotransferase precursor-like [Solanum tuberosum]
Solyc07g014670.2.1	1895	44	219	2.24713	11.7404	2.38533	Up	8.06e-14	1.11e-12	gi|85068600|gb|ABC69380.1|/0/CYP81C6v2 [Nicotiana tabacum]
Solyc06g082590.1.1	747	42	209	5.44142	28.4233	2.38502	Up	1.06e-13	1.41e-12	gi|7531181|sp|O04682.1|PTI6_SOLLC/1.75437e-111/RecName: Full=Pathogenesis-related genes transcriptional activator PTI6; AltName: Full=PTO-interacting protein 6
Solyc11g010390.1.1	420	40	199	9.2171	48.134	2.38467	Up	1.23e-13	1.6e-12	-
Solyc12g010690.1.1	1560	17	84	1.05465	5.4702	2.37483	Up	3.2e-08	1.72e-07	gi|225446940|ref|XP_002263849.1|/0/PREDICTED: hypothetical protein [Vitis vinifera]
Solyc04g014320.1.1	327	33	163	9.76675	50.6393	2.37431	Up	1.95e-12	1.69e-11	gi|224140737|ref|XP_002323735.1|/3.67248e-11/predicted protein [Populus trichocarpa]
Solyc01g009310.2.1	1727	175	864	9.80685	50.8241	2.37365	Up	3.19e-13	3.51e-12	gi|225443407|ref|XP_002268455.1|/0/PREDICTED: hypothetical protein [Vitis vinifera]
Solyc09g008010.2.1	1546	47	232	2.9422	15.245	2.37337	Up	0	0	gi|225440033|ref|XP_002276673.1|/1.22208e-165/PREDICTED: hypothetical protein [Vitis vinifera]
Solyc11g072630.1.1	1119	12	59	1.03785	5.35636	2.36765	Up	6.42e-07	2.92e-06	gi|300863204|gb|ADK38705.1|/0/mitogen-activated protein kinase 11 [Solanum lycopersicum]
Solyc04g007390.2.1	1103	11	54	0.965164	4.97355	2.36543	Up	1.16e-06	5.1e-06	gi|224108433|ref|XP_002314845.1|/3.6385e-131/predicted protein [Populus trichocarpa]
Solyc06g005250.2.1	918	11	54	1.15967	5.97584	2.36543	Up	1.16e-06	5.11e-06	gi|224060113|ref|XP_002300043.1|/5.51674e-71/predicted protein [Populus trichocarpa]
Solyc07g042550.2.1	2822	310	1515	10.6314	54.5386	2.35895	Up	1.35e-13	1.72e-12	gi|304651488|gb|ADM47608.1|/0/sucrose synthase isoform 3 [Solanum lycopersicum]
Solyc05g005920.2.1	1944	70	342	3.48486	17.8722	2.35854	Up	0	0	gi|296081862|emb|CBI20867.3|/3.72633e-170/unnamed protein product [Vitis vinifera]
Solyc03g098780.1.1	666	208	1016	30.2255	154.977	2.35822	Up	2.57e-13	2.96e-12	gi|20137331|sp|Q41480.2|API1_SOLTU/4.43991e-73/RecName: Full=Aspartic protease inhibitor 1; Short=pA1; AltName: Full=STPIA; AltName: Full=STPID; AltName: Full=gCDI-A1; Flags: Precursor
Solyc01g097270.2.1	1009	562	2741	53.905	275.973	2.35603	Up	1.86e-13	2.25e-12	gi|1888561|gb|AAB49688.1|/4.33037e-112/wound-induced protein [Solanum lycopersicum]
Solyc08g008420.2.1	521	8	39	1.48606	7.60458	2.35538	Up	7.82e-06	3.08e-05	gi|225456262|ref|XP_002283422.1|/1.86008e-47/PREDICTED: hypothetical protein [Vitis vinifera]
Solyc03g116900.2.1	1794	167	813	9.00903	46.038	2.35338	Up	1.38e-13	1.75e-12	gi|238769997|dbj|BAH66919.1|/0/metal transporter [Nicotiana tabacum]
Solyc00g187050.2.1	1803	7	34	0.375739	1.91572	2.35008	Up	1.84e-05	6.87e-05	gi|1236654|gb|AAC49457.1|/0/leucine aminopeptidase [Solanum lycopersicum]
Solyc12g010110.1.1	3900	14	68	0.347414	1.7713	2.35008	Up	1.96e-07	9.54e-07	gi|296082128|emb|CBI21133.3|/1.93903e-171/unnamed protein product [Vitis vinifera]
Solyc12g088910.1.1	1023	7	34	0.662226	3.37638	2.35008	Up	1.84e-05	6.87e-05	gi|40823013|gb|AAR92253.1|/7.59457e-112/At2g15730 [Arabidopsis thaliana]
Solyc07g006890.1.1	1509	130	631	8.33754	42.4804	2.3491	Up	0	0	gi|18000066|gb|AAL54884.1|AF092913_1/0/cytochrome P450-dependent fatty acid hydroxylase [Nicotiana tabacum]
Solyc07g049460.2.1	1961	25	121	1.2338	6.26839	2.34498	Up	2.34e-10	1.57e-09	gi|170177495|gb|ACB10229.1|/0/laccase [Solanum lycopersicum]
Solyc08g014120.2.1	898	12	58	1.29327	6.56145	2.34299	Up	6.44e-07	2.93e-06	gi|5669656|gb|AAD46413.1|AF096263_1/6.46158e-58/ER33 protein [Solanum lycopersicum]
Solyc07g005400.2.1	1731	46	222	2.57184	13.0288	2.34083	Up	7.11e-14	9.89e-13	gi|93280154|gb|ABF06705.1|/2.37529e-80/Joka8 [Nicotiana plumbaginifolia]
Solyc06g060590.2.1	1037	17	82	1.58655	8.0331	2.34006	Up	3.2e-08	1.72e-07	gi|255570438|ref|XP_002526178.1|/2.06359e-64/conserved hypothetical protein [Ricinus communis]
Solyc10g080230.1.1	477	15	72	3.04338	15.3342	2.33301	Up	1.07e-07	5.43e-07	gi|255577489|ref|XP_002529623.1|/1.77983e-32/Remorin, putative [Ricinus communis]
Solyc11g007570.1.1	678	5	24	0.713714	3.59608	2.33301	Up	0.00022742	0.000702744	gi|225431930|ref|XP_002277268.1|/9.8763e-92/PREDICTED: hypothetical protein [Vitis vinifera]
Solyc11g005440.1.1	2898	9	43	0.300558	1.50736	2.32631	Up	4.13e-06	1.68e-05	gi|225431392|ref|XP_002272192.1|/0/PREDICTED: hypothetical protein [Vitis vinifera]
Solyc05g005200.2.1	984	27	129	2.65554	13.3181	2.32631	Up	6.82e-11	4.82e-10	gi|255568774|ref|XP_002525358.1|/8.75093e-86/pyroglutamyl-peptidase I, putative [Ricinus communis]
Solyc02g080520.2.1	2218	13	62	0.567238	2.83974	2.32373	Up	3.56e-07	1.68e-06	gi|225444509|ref|XP_002268763.1|/1.29026e-105/PREDICTED: hypothetical protein [Vitis vinifera]
Solyc09g020190.2.1	2129	271	1289	12.3191	61.5071	2.31986	Up	6.66e-15	1.07e-13	gi|224059300|ref|XP_002299814.1|/0/predicted protein [Populus trichocarpa]
Solyc08g082310.2.1	1420	12	57	0.817856	4.07788	2.3179	Up	6.47e-07	2.94e-06	gi|255537789|ref|XP_002509961.1|/1.12292e-77/ring finger protein, putative [Ricinus communis]
Solyc10g084630.1.1	417	15	71	3.48128	17.297	2.31283	Up	1.07e-07	5.43e-07	gi|225439737|ref|XP_002274178.1|/3.73962e-43/PREDICTED: hypothetical protein [Vitis vinifera]
Solyc12g017460.1.1	1110	96	454	8.37013	41.551	2.31156	Up	0	0	gi|225450757|ref|XP_002279349.1|/1.16101e-84/PREDICTED: hypothetical protein [Vitis vinifera]
Solyc06g011380.2.1	726	11	52	1.46636	7.27637	2.31098	Up	1.18e-06	5.2e-06	gi|9651530|gb|AAF91178.1|AF203700_1/2.76275e-82/ClpB [Phaseolus lunatus]
Solyc02g087350.1.1	1101	7	33	0.615311	3.04491	2.30701	Up	2.38e-05	8.72e-05	gi|12003394|gb|AAG43554.1|AF211536_1/2.1085e-171/Avr9/Cf-9 rapidly elicited protein 231 [Nicotiana tabacum]
Solyc02g091700.2.1	984	7	33	0.688473	3.40696	2.30701	Up	2.38e-05	8.72e-05	gi|297735867|emb|CBI18621.3|/9.24891e-27/unnamed protein product [Vitis vinifera]
Solyc05g052670.1.1	1386	17	80	1.18705	5.86374	2.30444	Up	3.2e-08	1.72e-07	gi|296086090|emb|CBI31531.3|/0/unnamed protein product [Vitis vinifera]
Solyc04g055050.1.1	2031	17	80	0.810071	4.00155	2.30444	Up	3.2e-08	1.72e-07	gi|255587557|ref|XP_002534310.1|/8.87141e-13/conserved hypothetical protein [Ricinus communis]
Solyc04g010300.2.1	679	10	47	1.42533	7.03196	2.30263	Up	2.22e-06	9.41e-06	gi|302754848|ref|XP_002960848.1|/6.59966e-10/ATP-binding cassette transporter [Selaginella moellendorffii]
Solyc06g076130.2.1	2239	23	108	0.994163	4.90025	2.3013	Up	8.05e-10	5.14e-09	gi|224059496|ref|XP_002299875.1|/3.27469e-40/predicted protein [Populus trichocarpa]
Solyc03g098730.1.1	741	26	122	3.39578	16.7259	2.30027	Up	1.26e-10	8.7e-10	gi|297742784|emb|CBI35464.3|/5.31134e-36/unnamed protein product [Vitis vinifera]
Solyc11g007410.1.1	426	16	75	3.63491	17.8854	2.29879	Up	5.87e-08	3.05e-07	gi|255545012|ref|XP_002513567.1|/5.94374e-17/kinase, putative [Ricinus communis]
Solyc01g080220.2.1	948	41	192	4.18562	20.5751	2.29738	Up	1.5e-13	1.89e-12	gi|224093320|ref|XP_002309880.1|/6.39942e-86/predicted protein [Populus trichocarpa]
Solyc09g005840.1.1	1911	9	42	0.455791	2.23273	2.29237	Up	4.49e-06	1.82e-05	gi|225439838|ref|XP_002274342.1|/0/PREDICTED: hypothetical protein [Vitis vinifera]
Solyc09g082890.1.1	1152	6	28	0.50406	2.46919	2.29237	Up	8.42e-05	0.000279181	gi|225432830|ref|XP_002279629.1|/3.08382e-128/PREDICTED: hypothetical protein [Vitis vinifera]
Solyc07g063420.2.1	1588	6	28	0.365666	1.79125	2.29237	Up	8.42e-05	0.000279141	gi|302143056|emb|CBI20351.3|/7.54381e-110/unnamed protein product [Vitis vinifera]
Solyc11g008690.1.1	696	12	56	1.66861	8.17386	2.29237	Up	6.52e-07	2.96e-06	gi|255547444|ref|XP_002514779.1|/1.0336e-75/conserved hypothetical protein [Ricinus communis]
Solyc09g072800.2.1	1502	18	84	1.15981	5.68143	2.29237	Up	1.74e-08	9.62e-08	gi|297744196|emb|CBI37166.3|/2.336e-97/unnamed protein product [Vitis vinifera]
Solyc09g008370.1.1	1848	35	163	1.83295	8.96053	2.28942	Up	6.79e-13	6.59e-12	gi|255556864|ref|XP_002519465.1|/0/conserved hypothetical protein [Ricinus communis]
Solyc03g098210.2.1	2485	72	335	2.80408	13.6951	2.28807	Up	0	0	gi|255567305|ref|XP_002524633.1|/0/Cyclic nucleotide-gated ion channel, putative [Ricinus communis]
Solyc09g014860.2.1	715	20	93	2.70712	13.2137	2.2872	Up	5.11e-09	2.99e-08	gi|255637572|gb|ACU19112.1|/1.37952e-62/unknown [Glycine max]
Solyc03g083460.2.1	1440	31	144	2.08345	10.1589	2.2857	Up	6.07e-12	4.79e-11	gi|224132906|ref|XP_002321438.1|/1.53399e-106/predicted protein [Populus trichocarpa]
Solyc03g097920.1.1	1008	132	613	12.6735	61.78	2.28532	Up	4.33e-14	6.41e-13	gi|51471932|gb|AAU04436.1|/1.63042e-159/MAPKK [Solanum lycopersicum]
Solyc02g022850.1.1	1626	76	352	4.52352	21.9923	2.28148	Up	0	0	gi|225444137|ref|XP_002267223.1|/0/PREDICTED: hypothetical protein [Vitis vinifera]
Solyc08g081700.1.1	594	24	111	3.91029	18.9839	2.27943	Up	4.34e-10	2.84e-09	gi|225426124|ref|XP_002272678.1|/1.01092e-19/PREDICTED: hypothetical protein [Vitis vinifera]
Solyc01g098210.2.1	1266	8	37	0.611561	2.96904	2.27943	Up	1.07e-05	4.13e-05	gi|225451126|ref|XP_002269068.1|/4.44154e-107/PREDICTED: hypothetical protein [Vitis vinifera]
Solyc08g078850.2.1	1463	16	74	1.05842	5.13849	2.27943	Up	5.88e-08	3.05e-07	gi|1620970|emb|CAA70100.1|/0/L-lactate dehydrogenase [Solanum lycopersicum]
Solyc00g201160.2.1	1101	10	46	0.879015	4.24442	2.27161	Up	2.34e-06	9.9e-06	gi|302143165|emb|CBI20460.3|/1.47553e-128/unnamed protein product [Vitis vinifera]
Solyc10g079600.1.1	684	52	239	7.35751	35.4969	2.2704	Up	4.73e-14	6.97e-13	gi|225441254|ref|XP_002273990.1|/1.78357e-72/PREDICTED: hypothetical protein [Vitis vinifera]
Solyc06g005890.2.1	1088	32	147	2.84646	13.7258	2.26965	Up	3.41e-12	2.83e-11	gi|224059382|ref|XP_002299837.1|/5.29156e-34/predicted protein [Populus trichocarpa]
Solyc10g080670.1.1	759	27	124	3.44275	16.5969	2.26928	Up	6.82e-11	4.82e-10	gi|224145996|ref|XP_002325841.1|/2.55258e-33/predicted protein [Populus trichocarpa]
Solyc07g006370.1.1	1704	27	124	1.53348	7.39265	2.26928	Up	6.82e-11	4.82e-10	gi|225436067|ref|XP_002272233.1|/2.22844e-123/PREDICTED: hypothetical protein [Vitis vinifera]
Solyc05g005700.2.1	1828	22	101	1.16474	5.61298	2.26875	Up	1.49e-09	9.24e-09	gi|1743354|emb|CAA71003.1|/0/aldehyde dehydrogenase (NAD+) [Nicotiana tabacum]
Solyc05g013750.2.1	2965	164	752	5.35307	25.7657	2.26701	Up	9.37e-14	1.27e-12	gi|74474913|dbj|BAE44440.1|/0/MAP kinase phosphatase 1 [Solanum tuberosum]
Solyc11g021270.1.1	156	7	32	4.34267	20.8388	2.26262	Up	3.3e-05	0.000117687	gi|91209047|ref|YP_538908.1|/3.53294e-17/hypothetical chloroplast RF1 [Solanum bulbocastanum]
Solyc03g114710.2.1	1643	30	137	1.76713	8.47093	2.26112	Up	1.1e-11	8.44e-11	gi|255547075|ref|XP_002514595.1|/4.25654e-140/UDP-glucosyltransferase, putative [Ricinus communis]
Solyc02g069250.2.1	1313	41	187	3.02206	14.4686	2.25932	Up	1.5e-13	1.88e-12	gi|225457871|ref|XP_002269356.1|/7.55345e-158/PREDICTED: hypothetical protein [Vitis vinifera]
Solyc06g036290.2.1	2385	754	3438	30.5962	146.442	2.25891	Up	7.11e-13	6.83e-12	gi|1708314|sp|P51819.1|HSP83_IPONI/0/RecName: Full=Heat shock protein 83
Solyc11g015890.1.1	768	18	82	2.26827	10.8468	2.2576	Up	1.74e-08	9.62e-08	gi|224123162|ref|XP_002330354.1|/2.00749e-17/predicted protein [Populus trichocarpa]
Solyc09g005660.2.1	2395	9	41	0.363681	1.73911	2.2576	Up	5.1e-06	2.06e-05	gi|225464255|ref|XP_002269161.1|/0/PREDICTED: hypothetical protein [Vitis vinifera]
Solyc02g092830.2.1	825	9	41	1.05578	5.04868	2.2576	Up	5.1e-06	2.06e-05	gi|297836134|ref|XP_002885949.1|/2.94218e-09/hypothetical protein ARALYDRAFT_480380 [Arabidopsis lyrata subsp. lyrata]
Solyc06g050930.2.1	2496	67	305	2.59785	12.4138	2.25655	Up	0	0	gi|225448552|ref|XP_002273683.1|/0/PREDICTED: hypothetical protein [Vitis vinifera]
Solyc10g084400.1.1	708	88	400	12.0291	57.3951	2.2544	Up	0	0	gi|297741498|emb|CBI32630.3|/7.87928e-95/unnamed protein product [Vitis vinifera]
Solyc03g005570.2.1	1308	28	127	2.07173	9.8638	2.2513	Up	3.69e-11	2.67e-10	gi|6552361|dbj|BAA88222.1|/1.04577e-74/myb-related transcription factor LBM2 [Nicotiana tabacum]
Solyc09g098030.2.1	1768	301	1362	16.4766	78.2606	2.24787	Up	0	0	gi|27529728|dbj|BAC53893.1|/0/cytochrome P450 [Petunia x hybrida]
Solyc04g005160.1.1	1416	299	1352	20.4358	96.9977	2.24685	Up	5.25e-13	5.32e-12	gi|224127314|ref|XP_002329247.1|/0/predicted protein [Populus trichocarpa]
Solyc05g008980.2.1	2030	63	284	3.0035	14.2125	2.24244	Up	0	0	gi|297737780|emb|CBI26981.3|/1.4032e-151/unnamed protein product [Vitis vinifera]
Solyc01g111880.2.1	2089	6	27	0.277969	1.31303	2.2399	Up	0.000130715	0.000419621	gi|297744550|emb|CBI37812.3|/0/unnamed protein product [Vitis vinifera]
Solyc09g073030.2.1	797	12	54	1.45716	6.88309	2.2399	Up	6.75e-07	3.06e-06	-
Solyc05g053930.2.1	1547	18	81	1.12607	5.31916	2.2399	Up	1.74e-08	9.62e-08	gi|126013404|gb|ABN69037.1|/3.79894e-167/protein kinase [Solanum tuberosum]
Solyc08g082610.2.1	1551	810	3643	50.5425	238.614	2.23911	Up	0	0	gi|255634801|gb|ACU17761.1|/5.26967e-92/unknown [Glycine max]
Solyc04g014400.2.1	3669	838	3768	22.1045	104.331	2.23875	Up	0	0	gi|225430436|ref|XP_002283141.1|/0/PREDICTED: hypothetical protein [Vitis vinifera]
Solyc12g056250.1.1	711	70	314	9.52823	44.8651	2.23531	Up	0	0	gi|255537439|ref|XP_002509786.1|/2.09592e-87/glutathione-s-transferase theta, gst, putative [Ricinus communis]
Solyc01g020200.1.1	468	17	76	3.5155	16.4974	2.23044	Up	3.21e-08	1.72e-07	gi|118577981|sp|Q2MI42.1|YCF1_SOLLC/3.24138e-44/RecName: Full=Putative membrane protein ycf1; Short=RF1
Solyc09g061840.2.1	1626	125	558	7.44001	34.8628	2.22831	Up	0	0	gi|257815407|gb|ACV70032.1|/0/3-ketoacyl CoA thiolase 1 [Petunia x hybrida]
Solyc06g051540.2.1	1960	13	58	0.641906	3.00622	2.22752	Up	3.67e-07	1.73e-06	gi|56694212|gb|AAW22874.1|/0/putative protein kinase [Solanum lycopersicum]
Solyc07g041680.1.1	357	18	80	4.87964	22.7651	2.22198	Up	1.74e-08	9.62e-08	gi|91209047|ref|YP_538908.1|/4.89594e-56/hypothetical chloroplast RF1 [Solanum bulbocastanum]
Solyc06g059860.2.1	1178	67	297	5.50444	25.6129	2.2182	Up	0	0	gi|225457863|ref|XP_002269120.1|/3.73912e-28/PREDICTED: hypothetical protein [Vitis vinifera]
Solyc02g077040.2.1	1268	1446	6396	110.365	512.433	2.21508	Up	3.7e-12	3.04e-11	gi|108937128|gb|ABG23376.1|/0/phytophthora-inhibited protease 1 [Solanum lycopersicum]
Solyc02g084870.2.1	1800	31	137	1.66676	7.73208	2.21381	Up	6.07e-12	4.78e-11	gi|300249748|gb|ADJ95343.1|/0/mitogen-activated protein kinase 7 [Solanum lycopersicum]
Solyc09g075670.1.1	951	12	53	1.22119	5.66166	2.21293	Up	6.99e-07	3.16e-06	gi|56692178|dbj|BAD80839.1|/3.07767e-96/2-Hydroxyisoflavanone dehydratase [Glycyrrhiza echinata]
Solyc02g085230.2.1	3444	22	97	0.61822	2.86126	2.21046	Up	1.49e-09	9.24e-09	gi|225430750|ref|XP_002266705.1|/0/PREDICTED: hypothetical protein [Vitis vinifera]
Solyc04g014290.1.1	348	22	97	6.11825	28.3166	2.21046	Up	1.49e-09	9.24e-09	gi|113205342|gb|AAT38781.2|/7.741e-09/Receptor-like protein kinase, putative [Solanum demissum]
Solyc08g062360.2.1	1564	45	198	2.78458	12.8611	2.20748	Up	2.35e-14	3.66e-13	gi|225429626|ref|XP_002279612.1|/1.18048e-107/PREDICTED: hypothetical protein [Vitis vinifera]
Solyc09g007750.2.1	1910	10	44	0.506699	2.34028	2.20748	Up	2.9e-06	1.21e-05	gi|225439974|ref|XP_002276043.1|/0/PREDICTED: hypothetical protein [Vitis vinifera]
Solyc08g081490.2.1	1508	38	167	2.43874	11.2503	2.20575	Up	2.18e-13	2.57e-12	gi|21165527|dbj|BAB93531.1|/0/mitogen-activated protein kinase [Solanum tuberosum]
Solyc01g006320.2.1	798	31	136	3.75961	17.3135	2.20324	Up	6.07e-12	4.79e-11	gi|38489222|gb|AAR21296.1|/5.56502e-58/NDR1-like protein [Nicotiana benthamiana]
Solyc03g031460.1.1	1140	13	57	1.10363	5.07947	2.20242	Up	3.75e-07	1.76e-06	gi|225467382|ref|XP_002268636.1|/9.81369e-111/PREDICTED: hypothetical protein [Vitis vinifera]
Solyc05g009120.2.1	1409	8	35	0.549494	2.52351	2.19926	Up	1.89e-05	7.02e-05	gi|225424041|ref|XP_002279572.1|/1.1675e-143/PREDICTED: hypothetical protein [Vitis vinifera]
Solyc03g113070.2.1	1836	16	70	0.843395	3.87323	2.19926	Up	5.92e-08	3.08e-07	gi|225456711|ref|XP_002274102.1|/0/PREDICTED: hypothetical protein isoform 1 [Vitis vinifera]
Solyc02g091650.2.1	2378	16	70	0.651166	2.99043	2.19926	Up	5.92e-08	3.08e-07	gi|225469224|ref|XP_002265108.1|/0/PREDICTED: hypothetical protein [Vitis vinifera]
Solyc07g064600.2.1	807	78	341	9.35416	42.9268	2.1982	Up	0	0	gi|75266304|gb|ABA18635.1|/4.95101e-94/inducible plastid-lipid associated protein [Solanum lycopersicum]
Solyc07g040890.1.1	999	30	131	2.90629	13.3215	2.19651	Up	1.1e-11	8.44e-11	gi|297797183|ref|XP_002866476.1|/6.45489e-84/hypothetical protein ARALYDRAFT_496395 [Arabidopsis lyrata subsp. lyrata]
Solyc05g056130.2.1	1680	235	1026	13.5376	62.0421	2.19627	Up	1.89e-13	2.28e-12	gi|225449032|ref|XP_002273327.1|/0/PREDICTED: hypothetical protein [Vitis vinifera]
Solyc10g049600.1.1	1158	14	61	1.17005	5.35142	2.19336	Up	2.03e-07	9.86e-07	gi|295834059|gb|ADG41743.1|/0/putative progesterone 5 beta-reductase [Nicotiana tabacum]
Solyc01g007990.2.1	2235	70	305	3.03113	13.8634	2.19336	Up	0	0	gi|161958660|dbj|BAF95169.1|/0/putative protein kinase [Ipomoea nil]
Solyc08g008370.2.1	1581	114	495	6.97842	31.8069	2.18837	Up	4.88e-14	7.16e-13	gi|224075130|ref|XP_002304564.1|/1.4647e-97/predicted protein [Populus trichocarpa]
Solyc01g108490.2.1	1776	146	633	7.95598	36.2084	2.18621	Up	0	0	gi|225428739|ref|XP_002285022.1|/1.07658e-160/PREDICTED: hypothetical protein [Vitis vinifera]
Solyc12g014500.1.1	1233	9	39	0.70642	3.21329	2.18545	Up	7.87e-06	3.1e-05	gi|255580766|ref|XP_002531204.1|/3.44653e-173/Benzoate carboxyl methyltransferase, putative [Ricinus communis]
Solyc10g074720.1.1	912	9	39	0.955062	4.34428	2.18545	Up	7.87e-06	3.1e-05	gi|11125683|emb|CAC15503.1|/1.64601e-176/B1-type cyclin dependent kinase [Solanum lycopersicum]
Solyc07g052470.2.1	1097	9	39	0.793999	3.61165	2.18545	Up	7.87e-06	3.1e-05	gi|297739297|emb|CBI28948.3|/2.68869e-110/unnamed protein product [Vitis vinifera]
Solyc09g011630.2.1	917	18	78	1.89971	8.64119	2.18545	Up	1.75e-08	9.64e-08	gi|10567806|gb|AAG16757.1|/2.05621e-118/putative glutathione S-transferase T2 [Solanum lycopersicum]
Solyc06g053710.2.1	2782	36	156	1.25236	5.6966	2.18545	Up	4.29e-13	4.5e-12	gi|4877651|gb|AAD31396.1|AF118843_1/0/ethylene receptor homolog [Solanum lycopersicum]
Solyc09g011860.2.1	2143	19	82	0.858055	3.88723	2.1796	Up	9.47e-09	5.38e-08	gi|225440580|ref|XP_002277149.1|/0/PREDICTED: hypothetical protein [Vitis vinifera]
Solyc02g084240.2.1	1032	35	151	3.28225	14.8643	2.1791	Up	6.79e-13	6.59e-12	gi|825521|emb|CAA77867.1|/3.27261e-54/H1 histone-like protein [Solanum lycopersicum]
Solyc05g053090.1.1	2232	16	69	0.693761	3.14053	2.1785	Up	5.95e-08	3.09e-07	gi|225449468|ref|XP_002278317.1|/0/PREDICTED: hypothetical protein [Vitis vinifera]
Solyc08g080860.2.1	1076	16	69	1.4391	6.51456	2.1785	Up	5.95e-08	3.09e-07	gi|225457863|ref|XP_002269120.1|/2.67218e-30/PREDICTED: hypothetical protein [Vitis vinifera]
Solyc08g078700.2.1	994	47	202	4.5761	20.6449	2.1736	Up	0	0	gi|3492854|dbj|BAA32547.1|/1.16791e-77/mitochondrial small heat shock protein [Solanum lycopersicum]
Solyc10g050230.1.1	1296	34	146	2.53897	11.4445	2.17234	Up	1.12e-12	1.03e-11	gi|297306778|dbj|BAJ08391.1|/0/fucosyltransferase [Nicotiana tabacum]
Solyc07g064560.2.1	1385	130	558	9.08401	40.9291	2.17173	Up	0	0	gi|225460995|ref|XP_002278340.1|/2.7157e-28/PREDICTED: hypothetical protein [Vitis vinifera]
Solyc10g075110.1.1	345	195	837	54.7015	246.465	2.17173	Up	1.17e-13	1.53e-12	gi|128387|sp|P27056.1|NLTP1_SOLLC/1.49512e-52/RecName: Full=Non-specific lipid-transfer protein 1; Short=LTP 1; Flags: Precursor
Solyc05g050800.2.1	1366	184	789	13.0362	58.6779	2.17029	Up	2.61e-13	2.99e-12	gi|297817348|ref|XP_002876557.1|/2.53409e-79/hypothetical protein ARALYDRAFT_486518 [Arabidopsis lyrata subsp. lyrata]
Solyc02g084900.2.1	1856	7	30	0.365009	1.64207	2.16951	Up	7.44e-05	0.000250289	gi|224094851|ref|XP_002310264.1|/5.42981e-163/predicted protein [Populus trichocarpa]
Solyc04g015960.2.1	1142	7	30	0.59322	2.66872	2.16951	Up	7.44e-05	0.000250143	-
Solyc06g073990.1.1	360	7	30	1.88183	8.46578	2.16951	Up	7.44e-05	0.000250216	gi|225440755|ref|XP_002281204.1|/2.36718e-21/PREDICTED: hypothetical protein [Vitis vinifera]
Solyc02g080290.2.1	1719	7	30	0.3941	1.77294	2.16951	Up	7.44e-05	0.000250253	gi|255554957|ref|XP_002518516.1|/0/beta-glucosidase, putative [Ricinus communis]
Solyc07g026910.1.1	468	7	30	1.44756	6.51214	2.16951	Up	7.44e-05	0.00025018	gi|89280689|ref|YP_514906.1|/1.27235e-52/NADH dehydrogenase subunit 6 [Solanum lycopersicum]
Solyc01g111080.2.1	23220	136	582	0.56684	2.5463	2.16739	Up	1.39e-13	1.76e-12	gi|225427888|ref|XP_002276626.1|/7.91812e-140/PREDICTED: hypothetical protein [Vitis vinifera]
Solyc03g113370.2.1	5195	18	77	0.335329	1.50575	2.16684	Up	1.75e-08	9.66e-08	gi|225456629|ref|XP_002266656.1|/0/PREDICTED: hypothetical protein [Vitis vinifera]
Solyc05g008310.2.1	2769	18	77	0.62912	2.82498	2.16684	Up	1.75e-08	9.65e-08	gi|225463651|ref|XP_002272509.1|/0/PREDICTED: hypothetical protein [Vitis vinifera]
Solyc03g025200.2.1	1613	11	47	0.659997	2.96014	2.16513	Up	1.64e-06	7.09e-06	gi|33867697|gb|AAQ55183.1|/0/putative anthocyanin permease [Solanum lycopersicum]
Solyc06g051620.2.1	2074	22	94	1.02659	4.60434	2.16513	Up	1.49e-09	9.24e-09	gi|158827650|gb|ABW81002.1|/0/PI-phospholipase C PLC2 [Solanum lycopersicum]
Solyc07g008520.2.1	1942	26	111	1.29571	5.8066	2.16395	Up	1.26e-10	8.69e-10	gi|224054566|ref|XP_002298324.1|/0/predicted protein [Populus trichocarpa]
Solyc01g109880.2.1	1075	73	311	6.57201	29.39	2.16092	Up	0	0	gi|224459179|gb|ACN43325.1|/9.72182e-65/bZIP transcription factor [Solanum lycopersicum]
Solyc08g082640.2.1	2310	296	1260	12.4012	55.4124	2.15973	Up	2.98e-13	3.33e-12	gi|73624747|gb|AAZ79231.1|/0/cellulose synthase-like protein CslG [Nicotiana tabacum]
Solyc04g074440.1.1	948	12	51	1.22506	5.46525	2.15744	Up	8.08e-07	3.63e-06	gi|3759184|dbj|BAA33810.1|/1.64927e-158/phi-1 [Nicotiana tabacum]
Solyc01g066700.2.1	625	8	34	1.23878	5.52646	2.15744	Up	2.76e-05	0.000100297	gi|15227109|ref|NP_182287.1|/1.86879e-83/UXS4 (UDP-XYLOSE SYNTHASE 4); UDP-glucuronate decarboxylase/ catalytic [Arabidopsis thaliana]
Solyc12g044940.1.1	816	76	323	9.01379	40.2124	2.15744	Up	0	0	gi|255552543|ref|XP_002517315.1|/1.60744e-92/2,4-dienoyl-CoA reductase, putative [Ricinus communis]
Solyc08g006750.2.1	1456	12	51	0.797634	3.55842	2.15744	Up	8.08e-07	3.63e-06	gi|92429387|gb|ABE77151.1|/0/aromatic amino acid decarboxylase 2 [Solanum lycopersicum]
Solyc03g121270.2.1	1725	112	475	6.28366	27.9739	2.1544	Up	0	0	gi|269980527|gb|ACZ56438.1|/0/IAA-amino acid hydrolase [Populus tomentosa]
Solyc10g009550.2.1	1444	21	89	1.40746	6.26139	2.15339	Up	2.77e-09	1.66e-08	gi|289656911|gb|ADD14237.1|/5.2195e-46/WRKY transcription factor [Solanum lycopersicum]
Solyc07g007170.2.1	817	43	182	5.09366	22.6307	2.1515	Up	1.15e-13	1.51e-12	gi|296084575|emb|CBI25596.3|/1.9932e-18/unnamed protein product [Vitis vinifera]
Solyc02g064990.2.1	1339	13	55	0.939608	4.17283	2.15089	Up	4.12e-07	1.93e-06	gi|225438720|ref|XP_002282548.1|/5.11968e-101/PREDICTED: hypothetical protein [Vitis vinifera]
Solyc04g082210.2.1	1267	9	38	0.687464	3.04688	2.14798	Up	1.08e-05	4.16e-05	gi|217071472|gb|ACJ84096.1|/1.0515e-23/unknown [Medicago truncatula]
Solyc03g113490.2.1	2358	32	135	1.31338	5.81618	2.14679	Up	3.41e-12	2.83e-11	gi|224133338|ref|XP_002321542.1|/0/predicted protein [Populus trichocarpa]
Solyc06g016770.2.1	1780	24	101	1.30489	5.76434	2.14322	Up	4.34e-10	2.83e-09	gi|225435303|ref|XP_002282323.1|/7.26925e-149/PREDICTED: hypothetical protein [Vitis vinifera]
Solyc11g020820.1.1	2454	10	42	0.394375	1.73869	2.14036	Up	4.47e-06	1.82e-05	gi|225428430|ref|XP_002280414.1|/0/PREDICTED: hypothetical protein [Vitis vinifera]
Solyc05g007470.2.1	1903	306	1285	15.562	68.5982	2.14014	Up	0	0	gi|142942519|gb|ABO93010.1|/0/putative AAA ATPase [Solanum tuberosum]
Solyc02g011830.1.1	204	21	88	9.96261	43.8229	2.13709	Up	2.77e-09	1.66e-08	gi|118577981|sp|Q2MI42.1|YCF1_SOLLC/2.85942e-27/RecName: Full=Putative membrane protein ycf1; Short=RF1
Solyc05g055990.2.1	989	53	222	5.18637	22.8037	2.13647	Up	4.02e-14	5.98e-13	gi|255639873|gb|ACU20229.1|/4.77699e-102/unknown [Glycine max]
Solyc01g098910.2.1	1395	11	46	0.763137	3.3499	2.1341	Up	1.97e-06	8.43e-06	gi|150036255|gb|ABR67418.1|/1.73125e-115/mitochondrial FAD carrier [Cucumis melo subsp. melo]
Solyc08g066970.2.1	864	12	50	1.34416	5.87901	2.12887	Up	9.21e-07	4.11e-06	gi|225430308|ref|XP_002285174.1|/5.54115e-62/PREDICTED: hypothetical protein [Vitis vinifera]
Solyc06g068540.2.1	1923	31	129	1.56015	6.81489	2.12701	Up	6.07e-12	4.79e-11	gi|225445774|ref|XP_002274694.1|/1.72756e-127/PREDICTED: hypothetical protein [Vitis vinifera]
Solyc02g086270.2.1	5351	27	112	0.488329	2.12633	2.12244	Up	6.82e-11	4.82e-10	gi|225452103|ref|XP_002280944.1|/0/PREDICTED: hypothetical protein [Vitis vinifera]
Solyc04g077310.2.1	2010	7	29	0.337043	1.46572	2.1206	Up	0.000117833	0.000382676	gi|225461213|ref|XP_002280379.1|/0/PREDICTED: hypothetical protein [Vitis vinifera]
Solyc02g070210.2.1	1728	36	149	2.01624	8.75973	2.11922	Up	4.29e-13	4.49e-12	gi|297740886|emb|CBI31068.3|/1.89433e-162/unnamed protein product [Vitis vinifera]
Solyc07g005190.2.1	1853	23	95	1.20126	5.2083	2.11627	Up	8.07e-10	5.14e-09	gi|225467880|ref|XP_002274186.1|/0/PREDICTED: hypothetical protein [Vitis vinifera]
Solyc03g044790.2.1	956	16	66	1.61974	7.01349	2.11437	Up	6.26e-08	3.24e-07	gi|41814856|gb|AAS10488.1|/1.15655e-151/methylesterase [Solanum lycopersicum]
Solyc03g120590.2.1	910	8	33	0.85081	3.68401	2.11437	Up	4.2e-05	0.000148024	gi|297743243|emb|CBI36110.3|/1.93258e-90/unnamed protein product [Vitis vinifera]
Solyc01g100240.2.1	2355	66	272	2.71229	11.7335	2.11304	Up	0	0	gi|147856442|emb|CAN82842.1|/1.52305e-104/hypothetical protein VITISV_019567 [Vitis vinifera]
Solyc08g082370.1.1	303	25	103	7.98512	34.5337	2.11262	Up	2.34e-10	1.57e-09	gi|225426342|ref|XP_002270124.1|/1.214e-09/PREDICTED: hypothetical protein [Vitis vinifera]
Solyc01g095170.2.1	922	9	37	0.944703	4.0768	2.1095	Up	1.56e-05	5.87e-05	gi|94549041|gb|ABF39005.1|/6.66601e-109/plant cell wall protein SlTFR88 [Solanum lycopersicum]
Solyc03g083730.1.1	606	9	37	1.43732	6.20265	2.1095	Up	1.56e-05	5.87e-05	gi|60459401|gb|AAX20046.1|/1.87509e-69/DC1.2-like [Capsicum annuum]
Solyc02g063450.2.1	2560	265	1089	10.0182	43.2152	2.10891	Up	5.61e-13	5.64e-12	gi|225469224|ref|XP_002265108.1|/0/PREDICTED: hypothetical protein [Vitis vinifera]
Solyc04g008730.2.1	1630	55	226	3.26557	14.0854	2.10879	Up	0	0	gi|255544191|ref|XP_002513158.1|/0/alpha-galactosidase/alpha-n-acetylgalactosaminidase, putative [Ricinus communis]
Solyc02g068300.2.1	2704	20	82	0.715825	3.08074	2.1056	Up	5.17e-09	3.02e-08	gi|5545339|dbj|BAA82556.1|/0/lectin-like protein kinase [Populus nigra]
Solyc08g077110.2.1	1684	10	41	0.574701	2.47337	2.1056	Up	6.1e-06	2.43e-05	gi|21105751|gb|AAM34774.1|AF509874_1/5.14778e-165/nam-like protein 11 [Petunia x hybrida]
Solyc01g079950.2.1	1447	42	172	2.80908	12.0756	2.10392	Up	1.06e-13	1.41e-12	gi|255552241|ref|XP_002517165.1|/1.83076e-91/basic 7S globulin 2 precursor small subunit, putative [Ricinus communis]
Solyc11g005400.1.1	843	11	45	1.26284	5.42292	2.1024	Up	2.52e-06	1.06e-05	gi|225431605|ref|XP_002282776.1|/3.23341e-67/PREDICTED: hypothetical protein [Vitis vinifera]
Solyc01g108800.2.1	1347	11	45	0.790331	3.39385	2.1024	Up	2.52e-06	1.06e-05	gi|225442918|ref|XP_002264742.1|/7.63282e-137/PREDICTED: hypothetical protein [Vitis vinifera]
Solyc06g074310.2.1	2194	12	49	0.529332	2.26886	2.09972	Up	1.11e-06	4.9e-06	gi|296084915|emb|CBI28324.3|/0/unnamed protein product [Vitis vinifera]
Solyc04g009830.2.1	1447	12	49	0.802595	3.44014	2.09972	Up	1.11e-06	4.9e-06	gi|167600634|gb|ABZ89176.1|/6.49635e-97/hypothetical protein 46C02.2 [Coffea canephora]
Solyc07g007130.1.1	477	13	53	2.6376	11.2877	2.09745	Up	5.14e-07	2.38e-06	gi|255565119|ref|XP_002523552.1|/8.57552e-19/conserved hypothetical protein [Ricinus communis]
Solyc09g007080.2.1	1386	14	57	0.977572	4.17792	2.09551	Up	2.5e-07	1.2e-06	gi|297741509|emb|CBI32641.3|/1.76046e-152/unnamed protein product [Vitis vinifera]
Solyc12g099550.1.1	1014	15	61	1.43165	6.11139	2.09382	Up	1.26e-07	6.33e-07	gi|224089629|ref|XP_002308787.1|/9.03494e-41/f-box family protein [Populus trichocarpa]
Solyc05g052470.2.1	1192	15	61	1.21786	5.19878	2.09382	Up	1.26e-07	6.32e-07	gi|156118336|gb|ABU49726.1|/1.35411e-102/ferritin [Solanum tuberosum]
Solyc10g049970.1.1	804	92	373	11.0743	47.1304	2.08944	Up	0	0	gi|297852218|ref|XP_002893990.1|/1.06613e-72/cyclase family protein [Arabidopsis lyrata subsp. lyrata]
Solyc06g009290.2.1	4423	119	481	2.60384	11.0478	2.08505	Up	0	0	gi|225437787|ref|XP_002273987.1|/0/PREDICTED: hypothetical protein [Vitis vinifera]
Solyc09g098230.2.1	2175	49	198	2.18032	9.24813	2.08462	Up	2.78e-14	4.24e-13	gi|112982629|dbj|BAF03493.1|/0/Ku70 homolog [Populus nigra]
Solyc05g010010.1.1	777	25	101	3.11389	13.2053	2.08433	Up	2.35e-10	1.57e-09	gi|225423843|ref|XP_002278461.1|/1.82135e-82/PREDICTED: hypothetical protein [Vitis vinifera]
Solyc08g077480.2.1	864	102	411	11.4254	48.3255	2.08054	Up	0	0	gi|255552948|ref|XP_002517517.1|/7.05851e-33/conserved hypothetical protein [Ricinus communis]
Solyc08g082480.2.1	2249	36	145	1.54916	6.54978	2.07996	Up	4.29e-13	4.49e-12	gi|225426304|ref|XP_002268042.1|/0/PREDICTED: hypothetical protein [Vitis vinifera]
Solyc07g063860.2.1	682	43	173	6.10194	25.7697	2.07834	Up	1.15e-13	1.51e-12	gi|225461195|ref|XP_002283200.1|/8.5359e-51/PREDICTED: hypothetical protein [Vitis vinifera]
Solyc06g076750.2.1	2577	171	686	6.42193	27.0432	2.07419	Up	3.1e-13	3.44e-12	gi|224054566|ref|XP_002298324.1|/0/predicted protein [Populus trichocarpa]
Solyc03g025450.2.1	2772	209	837	7.29687	30.6747	2.0717	Up	1.05e-13	1.4e-12	gi|225464503|ref|XP_002272091.1|/0/PREDICTED: hypothetical protein [Vitis vinifera]
Solyc12g008360.1.1	2319	301	1204	12.5617	52.7441	2.06997	Up	0	0	gi|225445126|ref|XP_002280521.1|/0/PREDICTED: hypothetical protein [Vitis vinifera]
Solyc01g100910.2.1	1396	8	32	0.554611	2.3287	2.06997	Up	6.6e-05	0.000223969	gi|296089819|emb|CBI39638.3|/1.25014e-97/unnamed protein product [Vitis vinifera]
Solyc10g052600.1.1	1194	7	28	0.567385	2.38233	2.06997	Up	0.000190041	0.000594148	gi|255585566|ref|XP_002533472.1|/2.07057e-159/ATRAD3, putative [Ricinus communis]
Solyc01g088380.1.1	4287	7	28	0.158026	0.663518	2.06997	Up	0.000190041	0.000594228	gi|224132094|ref|XP_002321254.1|/0/predicted protein [Populus trichocarpa]
Solyc03g113710.2.1	2530	11	44	0.420781	1.76677	2.06997	Up	3.44e-06	1.42e-05	gi|297733852|emb|CBI15099.3|/1.12614e-177/unnamed protein product [Vitis vinifera]
Solyc01g106890.2.1	537	9	36	1.622	6.81046	2.06997	Up	2.36e-05	8.66e-05	gi|224060879|ref|XP_002300282.1|/6.0998e-12/predicted protein [Populus trichocarpa]
Solyc08g007310.2.1	2008	16	64	0.771152	3.23791	2.06997	Up	6.94e-08	3.58e-07	gi|296083497|emb|CBI23466.3|/0/unnamed protein product [Vitis vinifera]
Solyc07g044960.1.1	1575	15	60	0.92171	3.87007	2.06997	Up	1.38e-07	6.89e-07	gi|255539657|ref|XP_002510893.1|/1.39234e-148/Xyloglucan galactosyltransferase KATAMARI1, putative [Ricinus communis]
Solyc01g109760.2.1	1413	10	40	0.684923	2.87585	2.06997	Up	8.8e-06	3.44e-05	gi|255556864|ref|XP_002519465.1|/1.04496e-75/conserved hypothetical protein [Ricinus communis]
Solyc11g065760.1.1	705	7	28	0.960932	4.03475	2.06997	Up	0.000190041	0.000594309	gi|33325041|gb|AAQ08180.1|/7.22797e-133/TK1-like deoxyribonucleoside kinase [Solanum lycopersicum]
Solyc12g099280.1.1	3393	15	60	0.42785	1.79645	2.06997	Up	1.38e-07	6.89e-07	gi|255556378|ref|XP_002519223.1|/7.71068e-68/conserved hypothetical protein [Ricinus communis]
Solyc01g067800.2.1	1667	20	80	1.16112	4.87531	2.06997	Up	5.27e-09	3.07e-08	gi|225432416|ref|XP_002277762.1|/2.10453e-102/PREDICTED: hypothetical protein [Vitis vinifera]
Solyc10g009420.2.1	1115	12	48	1.04157	4.37335	2.06997	Up	1.42e-06	6.17e-06	gi|225426294|ref|XP_002267317.1|/2.14804e-163/PREDICTED: hypothetical protein [Vitis vinifera]
Solyc09g015000.2.1	976	28	112	2.77646	11.6578	2.06997	Up	3.7e-11	2.68e-10	gi|40646966|gb|AAQ19680.1|/4.79926e-52/chloroplast small heat shock protein class I [Capsicum frutescens]
Solyc01g105450.2.1	2179	73	291	3.24227	13.567	2.06502	Up	0	0	gi|225462868|ref|XP_002270647.1|/0/PREDICTED: hypothetical protein [Vitis vinifera]
Solyc11g069010.1.1	1557	83	330	5.15909	21.5315	2.06126	Up	1.09e-13	1.44e-12	gi|225436498|ref|XP_002276131.1|/0/PREDICTED: hypothetical protein [Vitis vinifera]
Solyc04g079640.2.1	1841	39	155	2.05019	8.55315	2.0607	Up	1.51e-13	1.89e-12	gi|225458442|ref|XP_002281995.1|/6.13486e-167/PREDICTED: hypothetical protein [Vitis vinifera]
Solyc01g087850.2.1	3108	322	1277	10.0267	41.7405	2.0576	Up	2.49e-13	2.88e-12	gi|3687301|emb|CAA06997.1|/0/subtilisin-like protease [Solanum lycopersicum]
Solyc07g066080.2.1	656	54	214	7.96661	33.1404	2.05655	Up	3.33e-14	5.03e-13	gi|225462031|ref|XP_002274367.1|/2.11465e-80/PREDICTED: hypothetical protein isoform 2 [Vitis vinifera]
Solyc02g084740.2.1	1753	25	99	1.3802	5.73722	2.05547	Up	2.35e-10	1.58e-09	gi|225431255|ref|XP_002267958.1|/4.58875e-172/PREDICTED: hypothetical protein [Vitis vinifera]
Solyc09g084490.2.1	537	22	87	3.9649	16.4586	2.05349	Up	1.52e-09	9.41e-09	gi|268374352|gb|ACZ04396.1|/3.15522e-45/type I serine protease inhibitor [Solanum tuberosum]
Solyc12g088530.1.1	1065	21	83	1.90833	7.91729	2.0527	Up	2.85e-09	1.71e-08	gi|1064931|emb|CAA63541.1|/3.83931e-146/cyclin A-like protein [Nicotiana tabacum]
Solyc01g087780.2.1	2830	209	826	7.14733	29.6512	2.05261	Up	1.05e-13	1.4e-12	gi|3687303|emb|CAA06998.1|/0/subtilisin-like protease [Solanum lycopersicum]
Solyc02g087770.2.1	1556	186	734	11.5688	47.922	2.05045	Up	5.49e-13	5.54e-12	gi|15824565|gb|AAL09397.1|AF307094_1/4.39023e-155/non-cell-autonomous protein pathway1 [Nicotiana tabacum]
Solyc02g093830.2.1	1809	172	678	9.20182	38.0749	2.04885	Up	6.02e-14	8.54e-13	gi|81075965|gb|ABB55386.1|/0/glucose-6-phosphate 1-dehydrogenase cytoplasmic isoform-like [Solanum tuberosum]
Solyc02g067560.1.1	1812	15	59	0.801156	3.30782	2.04573	Up	1.59e-07	7.86e-07	gi|255552774|ref|XP_002517430.1|/0/BRASSINOSTEROID INSENSITIVE 1-associated receptor kinase 1 precursor, putative [Ricinus communis]
Solyc06g065030.2.1	2070	87	342	4.06755	16.7843	2.04488	Up	0	0	gi|255579669|ref|XP_002530674.1|/0/endomembrane protein emp70, putative [Ricinus communis]
Solyc06g071460.2.1	1015	13	51	1.23954	5.10449	2.04196	Up	7.94e-07	3.57e-06	gi|225457023|ref|XP_002282635.1|/2.67034e-101/PREDICTED: hypothetical protein [Vitis vinifera]
Solyc07g053830.2.1	1638	116	455	6.85374	28.2193	2.04172	Up	6.64e-14	9.31e-13	gi|255553691|ref|XP_002517886.1|/1.2298e-155/ADP,ATP carrier protein, putative [Ricinus communis]
Solyc07g065380.2.1	1348	158	619	11.3436	46.6497	2.03999	Up	0	0	gi|119214944|gb|ABL61268.1|/5.06078e-173/putative zinc transporter [Solanum lycopersicum]
Solyc02g063360.2.1	814	12	47	1.42673	5.86572	2.0396	Up	1.93e-06	8.26e-06	gi|225456169|ref|XP_002282569.1|/2.66738e-63/PREDICTED: hypothetical protein [Vitis vinifera]
Solyc09g074090.2.1	1482	12	47	0.78364	3.22179	2.0396	Up	1.93e-06	8.26e-06	gi|225436884|ref|XP_002271258.1|/1.98959e-125/PREDICTED: hypothetical protein [Vitis vinifera]
Solyc05g051220.2.1	2917	12	47	0.398133	1.63685	2.0396	Up	1.93e-06	8.26e-06	gi|56744193|dbj|BAD81036.1|/0/potassium channel TORK1 [Nicotiana tabacum]
Solyc12g096920.1.1	2865	12	47	0.40536	1.66656	2.0396	Up	1.93e-06	8.26e-06	gi|255561552|ref|XP_002521786.1|/0/Disease resistance protein RPP13, putative [Ricinus communis]
Solyc05g055910.2.1	1869	48	188	2.48551	10.2187	2.0396	Up	9.13e-14	1.24e-12	gi|225465569|ref|XP_002263468.1|/0/PREDICTED: hypothetical protein [Vitis vinifera]
Solyc04g014330.1.1	327	46	180	13.6143	55.9207	2.03827	Up	7.11e-14	9.89e-13	gi|224140737|ref|XP_002323735.1|/5.66582e-12/predicted protein [Populus trichocarpa]
Solyc02g032930.2.1	1050	54	211	4.97724	20.4146	2.03619	Up	3.33e-14	5.03e-13	gi|118487230|gb|ABK95443.1|/3.70702e-77/unknown [Populus trichocarpa]
Solyc02g081450.2.1	1116	19	74	1.64768	6.73621	2.0315	Up	1.06e-08	6.01e-08	gi|86155929|gb|ABC86702.1|/2.62561e-60/harpin-induced protein-like [Coffea arabica]
Solyc06g082920.2.1	2297	243	945	10.2383	41.7945	2.02933	Up	0	0	gi|296083571|emb|CBI23562.3|/0/unnamed protein product [Vitis vinifera]
Solyc01g060130.2.1	974	52	202	5.16688	21.0688	2.02775	Up	4.73e-14	6.97e-13	gi|1710851|sp|P52884.1|SAR2_SOLLC/5.55042e-109/RecName: Full=GTP-binding protein SAR2
Solyc08g078720.2.1	720	17	66	2.28507	9.31236	2.02691	Up	4.2e-08	2.23e-07	gi|7159338|gb|AAF37726.1|AF237957_1/7.73971e-13/LMW heat shock protein [Euphorbia esula]
Solyc07g008760.2.1	2968	16	62	0.521723	2.12215	2.02417	Up	8.78e-08	4.49e-07	gi|296084812|emb|CBI27694.3|/0/unnamed protein product [Vitis vinifera]
Solyc02g032100.2.1	1261	16	62	1.22797	4.99488	2.02417	Up	8.78e-08	4.48e-07	gi|225464748|ref|XP_002264621.1|/4.40141e-115/PREDICTED: hypothetical protein isoform 1 [Vitis vinifera]
Solyc09g011660.2.1	812	31	120	3.69479	15.0132	2.02267	Up	6.08e-12	4.79e-11	gi|255627933|gb|ACU14311.1|/2.58357e-58/unknown [Glycine max]
Solyc11g022590.1.1	678	576	2224	82.2198	333.237	2.01899	Up	6.15e-13	6.06e-12	gi|924626|gb|AAA80497.1|/1.15856e-116/unknown [Solanum lycopersicum]
Solyc09g010780.2.1	2042	19	73	0.900496	3.63174	2.01187	Up	1.14e-08	6.42e-08	gi|225434963|ref|XP_002283914.1|/0/PREDICTED: hypothetical protein [Vitis vinifera]
Solyc01g068490.2.1	2604	42	161	1.56096	6.28106	2.00857	Up	1.06e-13	1.42e-12	gi|147775541|emb|CAN62879.1|/0/hypothetical protein VITISV_010493 [Vitis vinifera]
Solyc08g066210.2.1	3450	59	226	1.65507	6.65484	2.00751	Up	9.55e-15	1.52e-13	gi|255550970|ref|XP_002516533.1|/0/serine-threonine protein kinase, plant-type, putative [Ricinus communis]
Solyc08g074490.2.1	1306	106	406	7.85501	31.5814	2.00739	Up	0	0	gi|224111368|ref|XP_002315829.1|/2.23052e-109/predicted protein [Populus trichocarpa]
Solyc12g094380.1.1	675	67	256	9.60627	38.5287	2.00389	Up	0	0	gi|81076617|gb|ABB55396.1|/9.83118e-76/unknown [Solanum tuberosum]
Solyc09g083020.1.1	474	42	160	8.57541	34.2918	1.99958	Up	1.06e-13	1.41e-12	gi|76161006|gb|ABA40466.1|/2.25508e-64/unknown [Solanum tuberosum]
Solyc05g009520.1.1	528	26	99	4.76566	19.048	1.99889	Up	1.29e-10	8.9e-10	gi|225423955|ref|XP_002282387.1|/3.23428e-34/PREDICTED: hypothetical protein [Vitis vinifera]
Solyc09g098770.1.1	1615	10	38	0.599254	2.39034	1.99597	Up	2.05e-05	7.59e-05	gi|27529728|dbj|BAC53893.1|/0/cytochrome P450 [Petunia x hybrida]
Solyc08g079440.1.1	1338	34	129	2.45927	9.79449	1.99374	Up	1.13e-12	1.03e-11	gi|297813753|ref|XP_002874760.1|/6.57883e-157/UDP-D-glucuronate 4-epimerase 5 [Arabidopsis lyrata subsp. lyrata]
Solyc08g078900.1.1	417	436	1652	101.189	402.459	1.99179	Up	1.29e-13	1.66e-12	gi|46095207|gb|AAS80139.1|/2.97686e-24/arachidonic acid-induced DEA1 [Solanum lycopersicum]
Solyc08g068780.1.1	720	52	197	6.98964	27.796	1.99159	Up	4.73e-14	6.96e-13	gi|19908261|gb|AAL99191.1|/2.26403e-137/N-hydroxycinnamoyl-CoA:tyramine N-hydroxycinnamoyl transferase THT7-8 [Solanum lycopersicum]
Solyc10g086240.1.1	1497	135	510	8.72762	34.6096	1.98751	Up	1.56e-13	1.93e-12	gi|225440047|ref|XP_002276858.1|/4.75749e-167/PREDICTED: hypothetical protein [Vitis vinifera]
Solyc05g010530.2.1	1909	18	68	0.912537	3.61869	1.98751	Up	2.67e-08	1.45e-07	gi|255572154|ref|XP_002527017.1|/7.6791e-128/wall-associated kinase, putative [Ricinus communis]
Solyc03g005700.1.1	303	9	34	2.87464	11.3995	1.98751	Up	5.86e-05	0.000200303	gi|224065545|ref|XP_002301850.1|/9.25223e-26/predicted protein [Populus trichocarpa]
Solyc07g052220.1.1	426	22	83	4.99801	19.7932	1.98558	Up	1.71e-09	1.05e-08	-
Solyc04g079730.1.1	1605	35	132	2.11046	8.35501	1.98509	Up	6.8e-13	6.59e-12	gi|7581989|emb|CAB88032.1|/0/allene oxide synthase [Solanum lycopersicum]
Solyc02g090110.2.1	2590	35	132	1.30783	5.17753	1.98509	Up	6.8e-13	6.59e-12	gi|42741727|gb|AAS45124.1|/0/WAK-like kinase [Solanum lycopersicum]
Solyc12g097070.1.1	2370	13	49	0.530859	2.10037	1.98424	Up	1.54e-06	6.7e-06	gi|225433351|ref|XP_002282738.1|/1.58321e-117/PREDICTED: hypothetical protein [Vitis vinifera]
Solyc01g087870.2.1	2463	21	79	0.825161	3.25845	1.98144	Up	3.39e-09	2.01e-08	gi|255547544|ref|XP_002514829.1|/0/glucosamine-fructose-6-phosphate aminotransferase, putative [Ricinus communis]
Solyc09g005860.2.1	1991	71	267	3.45121	13.6235	1.98092	Up	0	0	gi|225439832|ref|XP_002277467.1|/0/PREDICTED: hypothetical protein [Vitis vinifera]
Solyc01g065980.2.1	1118	77	289	6.6655	26.2606	1.97811	Up	0	0	gi|28268684|dbj|BAC56862.1|/1.41752e-114/AP2/ERF-domain protein [Solanum tuberosum]
Solyc09g083440.2.1	555	263	987	45.8613	180.664	1.97796	Up	7.33e-14	1.02e-12	gi|70779535|gb|AAZ08249.1|/1.35707e-41/proteinase inhibitor 1 PPI3A4 [Solanum tuberosum]
Solyc11g072840.1.1	312	8	30	2.48153	9.76821	1.97686	Up	0.000170454	0.000537195	gi|462243|sp|P35057.2|H4_SOLLC/5.53089e-39/RecName: Full=Histone H4
Solyc07g056000.2.1	1098	8	30	0.705134	2.77567	1.97686	Up	0.000170454	0.000537268	gi|577068|emb|CAA58002.1|/1.50563e-153/xyloglycan endo-transglycosylase [Solanum lycopersicum]
Solyc07g062100.2.1	1191	8	30	0.650073	2.55893	1.97686	Up	0.000170454	0.000537122	gi|225461818|ref|XP_002283700.1|/6.11485e-95/PREDICTED: hypothetical protein [Vitis vinifera]
Solyc02g079170.2.1	2067	116	435	5.43127	21.3795	1.97686	Up	6.64e-14	9.32e-13	gi|225470444|ref|XP_002274690.1|/0/PREDICTED: hypothetical protein [Vitis vinifera]
Solyc05g009170.1.1	639	8	30	1.21164	4.76945	1.97686	Up	0.000170454	0.000537048	gi|297737796|emb|CBI26997.3|/1.19815e-72/unnamed protein product [Vitis vinifera]
Solyc02g068900.2.1	1329	93	348	6.77239	26.6013	1.97376	Up	0	0	gi|297737960|emb|CBI27161.3|/3.12564e-159/unnamed protein product [Vitis vinifera]
Solyc07g041900.2.1	1433	522	1949	35.254	138.17	1.97059	Up	0	0	gi|2499879|sp|Q40143.1|CYSP3_SOLLC/0/RecName: Full=Cysteine proteinase 3; Flags: Precursor
Solyc06g066370.2.1	1974	128	476	6.27548	24.4967	1.96479	Up	0	0	gi|193884353|dbj|BAE46417.2|/0/double WRKY type transfactor [Solanum tuberosum]
Solyc05g056030.2.1	1911	21	78	1.06351	4.1465	1.96306	Up	3.78e-09	2.24e-08	gi|225449066|ref|XP_002275108.1|/0/PREDICTED: hypothetical protein [Vitis vinifera]
Solyc02g032850.2.1	2021	157	582	7.51826	29.2553	1.96023	Up	0	0	gi|58826317|gb|AAW82883.1|/0/phytoalexin-deficient 4-1 protein [Solanum tuberosum]
Solyc02g067250.1.1	654	17	63	2.51568	9.78613	1.95979	Up	7.59e-08	3.9e-07	gi|225452847|ref|XP_002283702.1|/1.79848e-63/PREDICTED: hypothetical protein [Vitis vinifera]
Solyc10g079810.1.1	243	17	63	6.77059	26.338	1.95979	Up	7.59e-08	3.9e-07	-
Solyc12g008350.1.1	900	37	137	3.97872	15.4642	1.95855	Up	2.86e-13	3.22e-12	gi|25992102|gb|AAN77052.1|/4.77219e-112/dehydration responsive element binding protein [Solanum lycopersicum]
Solyc01g102880.1.1	5538	20	74	0.349511	1.35746	1.9575	Up	8.05e-09	4.61e-08	gi|255553307|ref|XP_002517696.1|/0/TMV resistance protein N, putative [Ricinus communis]
Solyc03g112650.2.1	991	50	185	4.88293	18.9647	1.9575	Up	3.06e-14	4.64e-13	gi|225456963|ref|XP_002281829.1|/1.16232e-77/PREDICTED: hypothetical protein [Vitis vinifera]
Solyc06g072250.2.1	1225	23	85	1.81709	7.04906	1.9558	Up	1e-09	6.33e-09	gi|255573584|ref|XP_002527716.1|/1.11767e-107/conserved hypothetical protein [Ricinus communis]
Solyc02g085030.2.1	4570	59	218	1.24945	4.84606	1.95552	Up	9.55e-15	1.53e-13	gi|297735127|emb|CBI17489.3|/0/unnamed protein product [Vitis vinifera]
Solyc05g013240.2.1	959	131	484	13.2202	51.2714	1.95541	Up	1.55e-14	2.45e-13	gi|255580088|ref|XP_002530877.1|/5.95943e-39/conserved hypothetical protein [Ricinus communis]
Solyc07g053890.2.1	1629	13	48	0.772336	2.99342	1.9545	Up	2.3e-06	9.72e-06	gi|255553705|ref|XP_002517893.1|/9.71947e-137/conserved hypothetical protein [Ricinus communis]
Solyc03g046470.2.1	2494	38	140	1.47459	5.70269	1.95133	Up	2.18e-13	2.57e-12	gi|224119240|ref|XP_002331262.1|/0/predicted protein [Populus trichocarpa]
Solyc08g065190.2.1	1496	268	986	17.3375	66.9566	1.94933	Up	5.08e-14	7.37e-13	gi|82581289|dbj|BAE48709.1|/1.03815e-113/ZIP family metal transporter [Chengiopanax sciadophylloides]
Solyc03g095940.1.1	513	28	103	5.28232	20.3971	1.94912	Up	3.96e-11	2.85e-10	gi|225448503|ref|XP_002272821.1|/1.42141e-52/PREDICTED: hypothetical protein [Vitis vinifera]
Solyc02g087260.1.1	1011	28	103	2.68035	10.3499	1.94912	Up	3.96e-11	2.86e-10	gi|6683539|dbj|BAA89236.1|/6.14186e-90/unnamed protein product [Nicotiana tabacum]
Solyc06g030470.2.1	1632	28	103	1.66043	6.41158	1.94912	Up	3.96e-11	2.86e-10	gi|224104719|ref|XP_002313540.1|/1.85885e-95/predicted protein [Populus trichocarpa]
Solyc11g066950.1.1	318	79	290	24.0427	92.6444	1.9461	Up	0	0	gi|225436329|ref|XP_002268144.1|/1.44899e-31/PREDICTED: hypothetical protein [Vitis vinifera]
Solyc01g108540.2.1	1175	39	143	3.21226	12.3636	1.94444	Up	1.51e-13	1.88e-12	gi|224143293|ref|XP_002336023.1|/2.53237e-93/predicted protein [Populus trichocarpa]
Solyc11g012780.1.1	261	9	33	3.33723	12.8446	1.94444	Up	9.39e-05	0.000309011	gi|225469943|ref|XP_002275013.1|/2.00587e-25/PREDICTED: hypothetical protein [Vitis vinifera]
Solyc03g005660.2.1	2831	24	88	0.820456	3.15785	1.94444	Up	5.46e-10	3.54e-09	gi|83630761|gb|ABC26878.1|/0/NRC1 [Solanum lycopersicum]
Solyc06g073060.2.1	1464	234	857	15.4689	59.4686	1.94276	Up	3.67e-13	3.95e-12	gi|224134985|ref|XP_002321954.1|/4.01501e-179/iaa-amino acid hydrolase 5 [Populus trichocarpa]
Solyc04g012060.2.1	2732	113	413	4.00296	15.3574	1.93979	Up	2.05e-13	2.44e-12	gi|4151068|emb|CAA71816.1|/0/ribonucleotide reductase [Nicotiana tabacum]
Solyc02g090820.2.1	1611	78	285	4.68579	17.972	1.93939	Up	0	0	gi|123684|sp|P22335.1|HSF24_SOLPE/4.04181e-143/RecName: Full=Heat shock factor protein HSF24; AltName: Full=Heat shock transcription factor 24; Short=HSTF 24; AltName: Full=Heat stress transcription factor
Solyc03g080190.2.1	1482	127	464	8.29353	31.8067	1.93927	Up	3.44e-14	5.18e-13	gi|307159104|gb|ADN39436.1|/0/flavonoid biosynthesis oxidoreductase protein [Solanum lycopersicum]
Solyc10g006800.2.1	2164	97	354	4.33809	16.6186	1.93767	Up	1.58e-14	2.48e-13	gi|255569589|ref|XP_002525760.1|/0/Cyclic nucleotide-gated ion channel, putative [Ricinus communis]
Solyc09g074550.2.1	863	14	51	1.57001	6.00354	1.93504	Up	1.28e-06	5.6e-06	gi|226713175|sp|A7PTY8.1|U4976_VITVI/3.87313e-31/RecName: Full=UPF0497 membrane protein 6
Solyc12g009930.1.1	1239	830	3020	64.8322	247.619	1.93334	Up	0	0	gi|224138074|ref|XP_002322723.1|/1.35288e-84/predicted protein [Populus trichocarpa]
Solyc05g013450.2.1	1812	47	171	2.51029	9.58707	1.93324	Up	0	0	gi|296083409|emb|CBI23362.3|/0/unnamed protein product [Vitis vinifera]
Solyc01g087020.2.1	622	11	40	1.71154	6.53308	1.93247	Up	1.8e-05	6.71e-05	gi|225441736|ref|XP_002283124.1|/9.07305e-06/PREDICTED: hypothetical protein [Vitis vinifera]
Solyc08g077370.2.1	1278	11	40	0.833001	3.17964	1.93247	Up	1.8e-05	6.71e-05	gi|224138012|ref|XP_002326496.1|/4.53731e-91/predicted protein [Populus trichocarpa]
Solyc05g046330.2.1	2500	134	487	5.18739	19.7896	1.93166	Up	0	0	gi|224062133|ref|XP_002300771.1|/0/predicted protein [Populus trichocarpa]
Solyc09g014970.2.1	1053	19	69	1.74626	6.65685	1.93057	Up	2.32e-08	1.27e-07	gi|300836821|gb|ADK38538.1|/6.0946e-104/methylketone synthase Ib [Solanum lycopersicum]
Solyc02g084950.2.1	1216	8	29	0.636708	2.42277	1.92796	Up	0.000276146	0.00084117	gi|297735118|emb|CBI17480.3|/4.60325e-138/unnamed protein product [Vitis vinifera]
Solyc05g010120.2.1	4058	109	395	2.59955	9.88856	1.9275	Up	0	0	gi|225423806|ref|XP_002280418.1|/0/PREDICTED: hypothetical protein isoform 1 [Vitis vinifera]
Solyc04g079420.2.1	2698	480	1738	17.218	65.4419	1.9263	Up	9.74e-13	9.07e-12	gi|255538428|ref|XP_002510279.1|/0/leucine-rich repeat-containing protein, putative [Ricinus communis]
Solyc03g120730.2.1	2048	21	76	0.992369	3.76992	1.92558	Up	5.44e-09	3.17e-08	gi|255549968|ref|XP_002516035.1|/1.51912e-145/conserved hypothetical protein [Ricinus communis]
Solyc03g083910.2.1	2299	836	3025	35.1926	133.67	1.92533	Up	7.09e-13	6.83e-12	gi|124701|sp|P29000.1|INVA_SOLLC/0/RecName: Full=Acid beta-fructofuranosidase; AltName: Full=Acid invertase; Short=AI; AltName: Full=Acid sucrose hydrolase; AltName: Full=Vacuolar invertase; Flags: Precursor
Solyc09g009210.2.1	952	26	94	2.64314	10.0309	1.92412	Up	1.62e-10	1.1e-09	gi|225440964|ref|XP_002283313.1|/8.4358e-54/PREDICTED: hypothetical protein [Vitis vinifera]
Solyc02g087800.2.1	1410	13	47	0.892294	3.38631	1.92412	Up	3.53e-06	1.46e-05	gi|2739168|gb|AAB94619.1|/9.81497e-167/aldose-1-epimerase-like protein [Nicotiana tabacum]
Solyc04g007980.2.1	1432	210	758	14.1925	53.7742	1.92178	Up	0	0	gi|225424360|ref|XP_002284896.1|/2.50258e-125/PREDICTED: hypothetical protein [Vitis vinifera]
Solyc08g076490.2.1	1468	23	83	1.5163	5.74381	1.92145	Up	1.33e-09	8.27e-09	gi|224074329|ref|XP_002304353.1|/5.81945e-69/predicted protein [Populus trichocarpa]
Solyc01g005470.2.1	750	23	83	2.96791	11.2426	1.92145	Up	1.33e-09	8.27e-09	gi|225424329|ref|XP_002281081.1|/1.35665e-63/PREDICTED: hypothetical protein [Vitis vinifera]
Solyc03g082920.2.1	3419	971	3501	27.4855	104.026	1.9202	Up	1.97e-12	1.7e-11	gi|729623|sp|Q03685.1|BIP5_TOBAC/0/RecName: Full=Luminal-binding protein 5; Short=BiP 5; AltName: Full=78 kDa glucose-regulated protein homolog 5; Short=GRP-78-5; Flags: Precursor
Solyc05g054800.1.1	1053	125	450	11.4886	43.4142	1.91797	Up	0	0	gi|225462291|ref|XP_002265244.1|/4.92822e-146/PREDICTED: hypothetical protein [Vitis vinifera]
Solyc10g006700.1.1	369	15	54	3.93413	14.8667	1.91797	Up	7.11e-07	3.21e-06	gi|56542451|gb|AAV92890.1|/1.15421e-44/Avr9/Cf-9 rapidly elicited protein 20 [Nicotiana tabacum]
Solyc02g085010.1.1	366	20	72	5.2885	19.9848	1.91797	Up	1.28e-08	7.2e-08	gi|255561084|ref|XP_002521554.1|/4.58695e-17/conserved hypothetical protein [Ricinus communis]
Solyc02g078570.2.1	1480	37	133	2.41949	9.12931	1.9158	Up	2.9e-13	3.26e-12	gi|297742901|emb|CBI35692.3|/8.37503e-108/unnamed protein product [Vitis vinifera]
Solyc06g069550.1.1	1443	17	61	1.14016	4.29449	1.91325	Up	1.48e-07	7.34e-07	gi|225452968|ref|XP_002284346.1|/0/PREDICTED: hypothetical protein [Vitis vinifera]
Solyc03g119810.1.1	456	12	43	2.54683	9.5797	1.91128	Up	9.94e-06	3.86e-05	gi|225455840|ref|XP_002273330.1|/2.04188e-32/PREDICTED: hypothetical protein [Vitis vinifera]
Solyc07g053050.1.1	351	12	43	3.3087	12.4454	1.91128	Up	9.94e-06	3.86e-05	gi|224124692|ref|XP_002319397.1|/9.02782e-42/predicted protein [Populus trichocarpa]
Solyc02g078380.2.1	1009	19	68	1.82241	6.84646	1.90951	Up	3.18e-08	1.71e-07	gi|76160988|gb|ABA40457.1|/1.3462e-129/TSJT1-like protein [Solanum tuberosum]
Solyc07g043310.2.1	1830	149	533	7.87987	29.5886	1.9088	Up	2.16e-13	2.55e-12	gi|29837282|gb|AAO92255.1|/0/gamma-aminobutyrate transaminase subunit precursor isozyme 1 [Solanum lycopersicum]
Solyc10g008230.1.1	2355	14	50	0.575335	2.15689	1.90648	Up	1.96e-06	8.37e-06	gi|256542431|gb|ACU82878.1|/1.43102e-94/nucleotide binding site-leucine rich repeat protein [Solanum lycopersicum]
Solyc11g065940.1.1	912	58	207	6.15484	23.0581	1.90548	Up	1.55e-15	2.54e-14	gi|225434965|ref|XP_002283929.1|/3.29539e-84/PREDICTED: hypothetical protein [Vitis vinifera]
Solyc03g117490.2.1	1931	81	289	4.05963	15.2042	1.90505	Up	2.46e-14	3.79e-13	gi|225463623|ref|XP_002273367.1|/0/PREDICTED: hypothetical protein isoform 1 [Vitis vinifera]
Solyc08g080090.2.1	1244	118	420	9.18006	34.2987	1.90158	Up	0	0	gi|68510418|gb|AAY98500.1|/8.38575e-135/senescence-inducible chloroplast stay-green protein 1 [Solanum lycopersicum]
Solyc01g111150.2.1	1156	65	231	5.44176	20.3003	1.89936	Up	0	0	gi|225427923|ref|XP_002275216.1|/1.26956e-81/PREDICTED: hypothetical protein [Vitis vinifera]
Solyc08g078480.2.1	594	11	39	1.79221	6.67001	1.89594	Up	2.85e-05	0.000103442	gi|297804508|ref|XP_002870138.1|/7.26154e-10/predicted protein [Arabidopsis lyrata subsp. lyrata]
Solyc08g065480.2.1	2153	69	244	3.10162	11.5131	1.89219	Up	0	0	gi|255550838|ref|XP_002516467.1|/1.48895e-175/ferrochelatase, putative [Ricinus communis]
Solyc12g009430.1.1	963	15	53	1.50747	5.59111	1.891	Up	1.09e-06	4.81e-06	gi|225445491|ref|XP_002285177.1|/3.67548e-129/PREDICTED: hypothetical protein [Vitis vinifera]
Solyc11g069940.1.1	429	47	166	10.6029	39.3096	1.89042	Up	0	0	gi|225429512|ref|XP_002278652.1|/1.07406e-34/PREDICTED: hypothetical protein [Vitis vinifera]
Solyc03g044660.2.1	1429	64	226	4.33443	16.0666	1.89015	Up	0	0	gi|6014908|sp|Q42948.1|DAPA_TOBAC/4.48498e-175/RecName: Full=Dihydrodipicolinate synthase, chloroplastic; Short=DHDPS; Flags: Precursor
Solyc03g098790.1.1	663	17	60	2.48153	9.19361	1.8894	Up	2.19e-07	1.06e-06	gi|9581827|emb|CAC00536.1|/1.39512e-119/Cathepsin D Inhibitor [Solanum lycopersicum]
Solyc09g011650.2.1	813	34	120	4.04736	14.9947	1.8894	Up	1.26e-12	1.14e-11	gi|283135872|gb|ADB11327.1|/1.51556e-42/tau class glutathione transferase GSTU45 [Populus trichocarpa]
Solyc02g082670.2.1	1265	108	381	8.26261	30.5973	1.88873	Up	0	0	gi|225457574|ref|XP_002272420.1|/1.06454e-84/PREDICTED: hypothetical protein [Vitis vinifera]
Solyc01g099750.2.1	1701	19	67	1.08102	4.00146	1.88814	Up	4.55e-08	2.4e-07	gi|224125166|ref|XP_002319516.1|/0/predicted protein [Populus trichocarpa]
Solyc06g062660.2.1	2493	38	134	1.47518	5.46048	1.88814	Up	2.24e-13	2.62e-12	gi|297743091|emb|CBI35958.3|/0/unnamed protein product [Vitis vinifera]
Solyc08g080620.1.1	681	150	528	21.3171	78.7653	1.88555	Up	0	0	gi|20750097|gb|AAM23272.1|/3.60934e-142/PR-5x [Solanum lycopersicum]
Solyc09g009040.2.1	1594	64	225	3.88576	14.3398	1.88376	Up	0	0	gi|303275231|gb|ADM07459.1|/0/delta14-sterol reductase [Solanum lycopersicum]
Solyc01g104050.2.1	2415	45	158	1.80335	6.64643	1.8819	Up	2.35e-14	3.66e-13	gi|225447949|ref|XP_002269016.1|/0/PREDICTED: hypothetical protein [Vitis vinifera]
Solyc07g047790.2.1	2748	263	923	9.26239	34.1219	1.88124	Up	7.33e-14	1.02e-12	gi|255581792|ref|XP_002531697.1|/0/heat shock protein, putative [Ricinus communis]
Solyc02g093020.2.1	2031	28	98	1.33423	4.9019	1.87733	Up	6.6e-11	4.68e-10	gi|225438811|ref|XP_002278393.1|/0/PREDICTED: hypothetical protein [Vitis vinifera]
Solyc11g013500.1.1	552	10	35	1.75325	6.44135	1.87733	Up	8.29e-05	0.000275463	gi|255545558|ref|XP_002513839.1|/7.00213e-22/conserved hypothetical protein [Ricinus communis]
Solyc01g079610.2.1	1581	190	664	11.6307	42.6662	1.87516	Up	2.11e-13	2.5e-12	gi|225437515|ref|XP_002275221.1|/4.78714e-165/PREDICTED: hypothetical protein [Vitis vinifera]
Solyc08g066770.2.1	2143	93	325	4.19995	15.4067	1.87511	Up	0	0	gi|255550978|ref|XP_002516537.1|/0/ankyrin repeat-containing protein, putative [Ricinus communis]
Solyc07g054850.2.1	1425	67	234	4.55034	16.682	1.87425	Up	0	0	gi|225447687|ref|XP_002276552.1|/2.83235e-129/PREDICTED: hypothetical protein [Vitis vinifera]
Solyc09g090730.1.1	1473	568	1982	37.3189	136.694	1.87297	Up	0	0	gi|22001520|sp|P58905.1|AMT11_SOLLC/0/RecName: Full=Ammonium transporter 1 member 1; AltName: Full=LeAMT1;1
Solyc03g121440.2.1	2434	27	94	1.07356	3.92334	1.86968	Up	1.51e-10	1.04e-09	gi|225442321|ref|XP_002280090.1|/0/PREDICTED: hypothetical protein isoform 1 [Vitis vinifera]
Solyc09g097850.1.1	405	19	66	4.54028	16.5553	1.86644	Up	6.75e-08	3.48e-07	gi|27728729|gb|AAO18638.1|/2.24455e-16/cystatin [Malus x domestica]
Solyc05g052050.1.1	705	15	52	2.05914	7.49311	1.86352	Up	1.69e-06	7.27e-06	gi|3342211|gb|AAC50047.1|/3.26715e-109/Pti4 [Solanum lycopersicum]
Solyc03g007550.2.1	3274	15	52	0.443401	1.61351	1.86352	Up	1.69e-06	7.27e-06	gi|225462675|ref|XP_002266751.1|/1.50894e-161/PREDICTED: hypothetical protein [Vitis vinifera]
Solyc06g068460.2.1	1646	73	253	4.29217	15.6149	1.86314	Up	0	0	gi|224041532|gb|ACN38396.1|/0/WRKY transcription factor 1 [Solanum lycopersicum]
Solyc04g050140.2.1	1904	26	90	1.32157	4.80202	1.86139	Up	3.64e-10	2.4e-09	gi|225465569|ref|XP_002263468.1|/0/PREDICTED: hypothetical protein [Vitis vinifera]
Solyc09g010850.2.1	1504	113	391	7.27134	26.4105	1.86082	Up	2.05e-13	2.44e-12	gi|126013404|gb|ABN69037.1|/0/protein kinase [Solanum tuberosum]
Solyc12g010980.1.1	1338	151	522	10.9221	39.6335	1.85948	Up	0	0	gi|197360039|gb|ACH69874.1|/1.84215e-58/anthocyanin acyltransferase [Solanum lycopersicum]
Solyc03g083000.2.1	1625	46	159	2.73961	9.94013	1.8593	Up	7.11e-14	9.9e-13	gi|225455346|ref|XP_002272343.1|/1.40018e-34/PREDICTED: hypothetical protein [Vitis vinifera]
Solyc08g041770.2.1	1535	136	470	8.57461	31.1055	1.85903	Up	1.39e-13	1.76e-12	gi|255557757|ref|XP_002519908.1|/0/conserved hypothetical protein [Ricinus communis]
Solyc11g021230.1.1	564	11	38	1.88755	6.84467	1.85847	Up	4.55e-05	0.000158956	gi|239984608|sp|P06254.3|NU1C_TOBAC/2.86397e-74/RecName: Full=NAD(P)H-quinone oxidoreductase subunit 1, chloroplastic; AltName: Full=NAD(P)H dehydrogenase subunit 1; Short=NDH subunit 1; AltName: Full=NADH-plastoquinone oxidoreductase subunit 1
Solyc10g085030.1.1	600	305	1052	49.1963	178.12	1.85623	Up	5.62e-13	5.63e-12	gi|147858745|emb|CAN82905.1|/5.21928e-80/hypothetical protein VITISV_007253 [Vitis vinifera]
Solyc03g063750.2.1	2797	29	100	1.00344	3.63208	1.85585	Up	4.62e-11	3.32e-10	gi|297739695|emb|CBI29877.3|/0/unnamed protein product [Vitis vinifera]
Solyc10g052510.1.1	927	9	31	0.939608	3.39727	1.85425	Up	0.00024353	0.000748623	gi|1708422|sp|P52578.1|IFRH_SOLTU/2.37604e-154/RecName: Full=Isoflavone reductase homolog; AltName: Full=CP100
Solyc08g005650.2.1	1894	18	62	0.919764	3.32552	1.85425	Up	1.85e-07	9.11e-07	gi|151335776|gb|ABS00393.1|/6.23451e-122/cytochrome P450 hydroxylase [Hyoscyamus muticus]
Solyc05g056040.2.1	2280	27	93	1.14607	4.14378	1.85425	Up	2.01e-10	1.36e-09	gi|24785191|dbj|BAC23059.1|/0/hypothetical protein [Nicotiana tabacum]
Solyc01g009860.2.1	1033	141	485	13.21	47.6968	1.85226	Up	0	0	gi|1418990|emb|CAA99760.1|/3.55134e-133/unknown [Solanum lycopersicum]
Solyc12g036330.1.1	1956	16	55	0.791653	2.85655	1.85133	Up	9.33e-07	4.16e-06	gi|297734240|emb|CBI15487.3|/0/unnamed protein product [Vitis vinifera]
Solyc03g006250.2.1	1550	53	182	3.30924	11.9286	1.84985	Up	4.02e-14	5.98e-13	gi|297851314|ref|XP_002893538.1|/1.0187e-111/predicted protein [Arabidopsis lyrata subsp. lyrata]
Solyc03g113390.2.1	2142	97	333	4.38264	15.7933	1.84944	Up	1.58e-14	2.48e-13	gi|163658596|gb|ABY28389.1|/0/calcium-dependent protein kinase 1 [Datura metel]
Solyc04g078550.2.1	1361	155	532	11.0219	39.7102	1.84913	Up	3.14e-13	3.47e-12	gi|156118320|gb|ABU49721.1|/2.31042e-157/WRKY transcription factor 2 [Solanum tuberosum]
Solyc03g114500.2.1	1978	116	398	5.67565	20.4411	1.84862	Up	6.64e-14	9.3e-13	gi|225455784|ref|XP_002274334.1|/0/PREDICTED: similar to enolase, putative [Vitis vinifera]
Solyc02g086810.1.1	822	14	48	1.64831	5.93222	1.84758	Up	4.79e-06	1.94e-05	gi|225452448|ref|XP_002277810.1|/2.0234e-34/PREDICTED: hypothetical protein [Vitis vinifera]
Solyc04g040220.2.1	1656	21	72	1.22728	4.41693	1.84758	Up	2.08e-08	1.14e-07	gi|225441317|ref|XP_002275980.1|/0/PREDICTED: hypothetical protein [Vitis vinifera]
Solyc04g072640.2.1	894	42	144	4.54669	16.3634	1.84758	Up	1.07e-13	1.42e-12	gi|4097587|gb|AAD00119.1|/2.53462e-49/NTGP5 [Nicotiana tabacum]
Solyc11g066510.1.1	711	14	48	1.90565	6.85835	1.84758	Up	4.79e-06	1.94e-05	gi|225436426|ref|XP_002273630.1|/8.62858e-41/PREDICTED: hypothetical protein [Vitis vinifera]
Solyc09g015170.2.1	2790	21	72	0.728449	2.62166	1.84758	Up	2.08e-08	1.14e-07	gi|225448574|ref|XP_002277941.1|/0/PREDICTED: hypothetical protein isoform 2 [Vitis vinifera]
Solyc08g076050.2.1	2490	47	161	1.82676	6.56863	1.8463	Up	0	0	gi|109289920|gb|ABG29323.1|/0/Receptor protein kinase, putative [Solanum bulbocastanum]
Solyc09g014480.1.1	1008	52	178	4.9926	17.9394	1.84527	Up	4.73e-14	6.96e-13	gi|296245403|gb|ADH03020.1|/1.53668e-133/polygalacturonase inhibiting protein [Capsicum annuum]
Solyc11g030730.1.1	1506	64	219	4.11281	14.773	1.84476	Up	0	0	gi|85068616|gb|ABC69388.1|/0/CYP92B2v2 [Nicotiana tabacum]
Solyc08g077690.2.1	2365	19	65	0.777511	2.7921	1.84441	Up	1.03e-07	5.21e-07	gi|225427375|ref|XP_002279753.1|/7.99444e-162/PREDICTED: hypothetical protein [Vitis vinifera]
Solyc01g096430.2.1	1050	43	147	3.96336	14.2225	1.84338	Up	1.16e-13	1.52e-12	gi|75153341|sp|Q8H9D2.1|NQR_SOLTU/7.69384e-91/RecName: Full=NAD(P)H:quinone oxidoreductase; Short=NAD(P)H:QR
Solyc06g034290.2.1	1799	153	522	8.23084	29.4773	1.84049	Up	0	0	gi|255539773|ref|XP_002510951.1|/0/Glycerol-3-phosphate transporter, putative [Ricinus communis]
Solyc09g097920.1.1	1386	22	75	1.53618	5.49726	1.83936	Up	1.15e-08	6.48e-08	gi|225456571|ref|XP_002265430.1|/5.53637e-114/PREDICTED: hypothetical protein [Vitis vinifera]
Solyc09g084470.2.1	560	49	167	8.46822	30.2954	1.83897	Up	2.78e-14	4.23e-13	gi|124119|sp|P05118.1|ICI1_SOLLC/2.36994e-57/RecName: Full=Wound-induced proteinase inhibitor 1; AltName: Full=Wound-induced proteinase inhibitor I; Flags: Precursor
Solyc06g035960.2.1	1833	64	218	3.3791	12.0821	1.83816	Up	0	0	gi|16797908|gb|AAL29212.1|AF354454_1/0/putative acyl-CoA synthetase [Capsicum annuum]
Solyc02g071620.2.1	1333	260	884	18.8767	67.3706	1.83551	Up	3.45e-13	3.75e-12	gi|71143481|gb|AAZ23955.1|/0/GDSL-lipase 1 [Capsicum annuum]
Solyc04g074790.1.1	1002	10	34	0.965864	3.44714	1.83551	Up	0.000132897	0.000425208	gi|302142008|emb|CBI19211.3|/1.19018e-61/unnamed protein product [Vitis vinifera]
Solyc03g032150.2.1	1453	63	214	4.19622	14.9622	1.83416	Up	0	0	gi|255561407|ref|XP_002521714.1|/1.21277e-159/serine/threonine-protein kinase cx32, putative [Ricinus communis]
Solyc04g054730.2.1	2243	147	499	6.34267	22.6006	1.8332	Up	5.48e-14	7.87e-13	gi|296082444|emb|CBI21449.3|/0/unnamed protein product [Vitis vinifera]
Solyc03g097840.2.1	1165	102	346	8.47341	30.1716	1.83218	Up	0	0	gi|255543593|ref|XP_002512859.1|/5.66661e-154/mitochondrial phosphate carrier protein, putative [Ricinus communis]
Solyc10g008240.2.1	2817	23	78	0.790178	2.81291	1.83181	Up	6.4e-09	3.71e-08	gi|164598918|gb|ABY61746.1|/5.45186e-104/resistance protein PSH-RGH7 [Solanum tuberosum]
Solyc11g020230.1.1	2337	57	193	2.36048	8.38971	1.82954	Up	4.93e-14	7.19e-13	gi|10998537|gb|AAG25966.1|AF302082_1/0/cytokinin-regulated kinase 1 [Nicotiana tabacum]
Solyc01g091840.2.1	1279	13	44	0.983686	3.49486	1.82897	Up	1.38e-05	5.21e-05	gi|224127530|ref|XP_002320097.1|/2.06892e-152/predicted protein [Populus trichocarpa]
Solyc12g094450.1.1	933	73	247	7.57225	26.8945	1.82852	Up	0	0	gi|224085982|ref|XP_002307764.1|/7.03555e-130/predicted protein [Populus trichocarpa]
Solyc12g006970.1.1	213	34	115	15.4484	54.8487	1.828	Up	2.56e-12	2.18e-11	-
Solyc04g008200.2.1	4146	16	54	0.373486	1.32316	1.82486	Up	1.46e-06	6.36e-06	gi|26190252|emb|CAD29725.1|/0/hero resistance protein 1 homologue [Solanum lycopersicum]
Solyc06g082470.2.1	2341	32	108	1.32292	4.68674	1.82486	Up	1.07e-11	8.25e-11	gi|164374639|gb|ABY52426.1|/0/NN mitogen-activated protein kinase [Nicotiana tabacum]
Solyc03g097670.2.1	5486	420	1417	7.4093	26.2399	1.82435	Up	0	0	gi|225456431|ref|XP_002284314.1|/0/PREDICTED: hypothetical protein [Vitis vinifera]
Solyc03g094160.2.1	1451	51	172	3.40163	12.0423	1.82381	Up	3.11e-15	5.04e-14	gi|225453303|ref|XP_002268524.1|/1.34025e-150/PREDICTED: similar to LOL3 (LSD ONE LIKE 3); caspase/ cysteine-type endopeptidase [Vitis vinifera]
Solyc10g079420.1.1	618	295	994	46.1974	163.398	1.82251	Up	2.98e-13	3.33e-12	gi|225441325|ref|XP_002276334.1|/1.61273e-55/PREDICTED: hypothetical protein [Vitis vinifera]
Solyc02g068660.1.1	2106	19	64	0.87313	3.08724	1.82205	Up	1.59e-07	7.85e-07	gi|147815532|emb|CAN65982.1|/1.60795e-166/hypothetical protein VITISV_017971 [Vitis vinifera]
Solyc07g022910.2.1	2894	302	1014	10.0993	35.5949	1.81741	Up	4.84e-13	4.97e-12	gi|225458603|ref|XP_002282770.1|/0/PREDICTED: hypothetical protein [Vitis vinifera]
Solyc09g090540.2.1	890	31	104	3.37097	11.8711	1.81622	Up	2.69e-11	1.97e-10	gi|224110620|ref|XP_002315581.1|/8.4679e-13/predicted protein [Populus trichocarpa]
Solyc01g091380.2.1	2531	17	57	0.650041	2.28787	1.8154	Up	8.08e-07	3.63e-06	gi|225455563|ref|XP_002267584.1|/6.61741e-170/PREDICTED: hypothetical protein [Vitis vinifera]
Solyc08g014150.2.1	1786	17	57	0.921194	3.24221	1.8154	Up	8.08e-07	3.63e-06	gi|296084286|emb|CBI24674.3|/0/unnamed protein product [Vitis vinifera]
Solyc01g057570.2.1	1287	17	57	1.27836	4.49929	1.8154	Up	8.08e-07	3.63e-06	gi|225464442|ref|XP_002265373.1|/4.27492e-89/PREDICTED: hypothetical protein [Vitis vinifera]
Solyc05g050120.2.1	2115	1222	4096	55.9171	196.742	1.81495	Up	5.13e-12	4.09e-11	gi|2150029|gb|AAB58728.1|/0/cytosolic NADP-malic enzyme [Solanum lycopersicum]
Solyc04g081570.2.1	2792	1883	6310	65.2708	229.595	1.81458	Up	4.78e-12	3.84e-11	gi|224085900|ref|XP_002307732.1|/0/predicted protein [Populus trichocarpa]
Solyc09g082210.2.1	1205	41	137	3.29292	11.55	1.81045	Up	1.66e-13	2.04e-12	gi|224108009|ref|XP_002314686.1|/4.61199e-82/predicted protein [Populus trichocarpa]
Solyc08g079420.2.1	1960	57	190	2.81451	9.84795	1.80694	Up	4.93e-14	7.18e-13	gi|147804684|emb|CAN71441.1|/1.42631e-177/hypothetical protein VITISV_012452 [Vitis vinifera]
Solyc07g043170.2.1	1829	15	50	0.793709	2.77718	1.80694	Up	4.17e-06	1.7e-05	gi|20146091|dbj|BAB88934.1|/1.54364e-178/glucosyltransferase [Nicotiana tabacum]
Solyc06g005900.2.1	823	27	90	3.17503	11.1094	1.80694	Up	6.08e-10	3.93e-09	gi|225433896|ref|XP_002265321.1|/2.6901e-23/PREDICTED: hypothetical protein [Vitis vinifera]
Solyc06g065440.1.1	1056	42	140	3.84919	13.4683	1.80694	Up	1.15e-13	1.51e-12	gi|225460694|ref|XP_002270196.1|/1.95547e-126/PREDICTED: hypothetical protein [Vitis vinifera]
Solyc07g044830.2.1	1125	27	90	2.32271	8.12715	1.80694	Up	6.08e-10	3.93e-09	gi|224139604|ref|XP_002323190.1|/3.19066e-106/predicted protein [Populus trichocarpa]
Solyc09g083210.2.1	2337	545	1816	22.5695	78.9415	1.80641	Up	0	0	gi|255551969|ref|XP_002517029.1|/0/serine-threonine protein kinase, plant-type, putative [Ricinus communis]
Solyc07g056390.2.1	1874	62	206	3.20189	11.1672	1.80228	Up	0	0	gi|224115326|ref|XP_002317004.1|/0/predicted protein [Populus trichocarpa]
Solyc02g093860.2.1	1612	196	651	11.7672	41.0265	1.80178	Up	5.88e-14	8.39e-13	gi|225452181|ref|XP_002265308.1|/0/PREDICTED: similar to LHT1 (LYSINE HISTIDINE TRANSPORTER 1); amino acid transmembrane transporter [Vitis vinifera]
Solyc11g006320.1.1	3354	126	418	3.63573	12.6608	1.80005	Up	5.24e-14	7.55e-13	gi|209977652|gb|ACJ04334.1|/0/ubiquitin specific protease 12 [Nicotiana tabacum]
Solyc06g061190.1.1	1107	19	63	1.66108	5.78151	1.79933	Up	2.47e-07	1.19e-06	gi|255548275|ref|XP_002515194.1|/3.99267e-69/LRX2, putative [Ricinus communis]
Solyc03g031940.2.1	2178	19	63	0.844266	2.93853	1.79933	Up	2.47e-07	1.19e-06	gi|255561466|ref|XP_002521743.1|/0/AMP dependent ligase, putative [Ricinus communis]
Solyc09g010020.2.1	1451	73	242	4.86899	16.9432	1.79901	Up	0	0	gi|225433017|ref|XP_002284642.1|/5.64397e-141/PREDICTED: hypothetical protein [Vitis vinifera]
Solyc09g010230.1.1	1038	16	53	1.49179	5.18712	1.79789	Up	2.3e-06	9.72e-06	gi|225440789|ref|XP_002275955.1|/2.53388e-62/PREDICTED: hypothetical protein [Vitis vinifera]
Solyc01g103920.2.1	755	13	43	1.6664	5.78588	1.7958	Up	2.18e-05	8.03e-05	gi|45357074|gb|AAS58496.1|/1.28245e-53/chloroplast ferredoxin I [Nicotiana tabacum]
Solyc11g011080.1.1	3582	33	109	0.891604	3.09136	1.79376	Up	1.22e-11	9.36e-11	gi|16944811|emb|CAC82811.1|/0/resistance gene-like [Solanum tuberosum subsp. andigenum]
Solyc06g076450.2.1	1146	10	33	0.844499	2.92535	1.79244	Up	0.00021258	0.000659443	gi|3024506|sp|Q40523.1|RB11A_TOBAC/1.93016e-106/RecName: Full=Ras-related protein Rab11A
Solyc06g007190.2.1	1598	10	33	0.60563	2.0979	1.79244	Up	0.00021258	0.00065962	gi|74474911|dbj|BAE44439.1|/4.67281e-176/protein phosphatase 2C [Solanum tuberosum]
Solyc05g053060.1.1	297	10	33	3.25857	11.2877	1.79244	Up	0.00021258	0.000659531	-
Solyc04g051660.2.1	1416	47	155	3.21232	11.1203	1.79151	Up	0	0	gi|255578809|ref|XP_002530261.1|/6.5187e-102/conserved hypothetical protein [Ricinus communis]
Solyc06g084290.2.1	1698	54	178	3.0778	10.6495	1.79082	Up	3.33e-14	5.02e-13	gi|225436992|ref|XP_002272356.1|/2.18776e-163/PREDICTED: hypothetical protein [Vitis vinifera]
Solyc02g083400.2.1	1038	17	56	1.58502	5.48074	1.78987	Up	1.27e-06	5.56e-06	gi|301070456|gb|ADK55590.1|/2.48771e-110/plastid NEP interaction protein [Nicotiana benthamiana]
Solyc05g012680.2.1	866	17	56	1.89983	6.56929	1.78987	Up	1.27e-06	5.56e-06	gi|225424977|ref|XP_002266182.1|/2.85626e-66/PREDICTED: hypothetical protein [Vitis vinifera]
Solyc11g005350.1.1	1125	17	56	1.46245	5.05689	1.78987	Up	1.27e-06	5.56e-06	gi|224056040|ref|XP_002298718.1|/2.7371e-73/predicted protein [Populus trichocarpa]
Solyc01g109410.2.1	1665	274	902	15.9265	55.0352	1.78893	Up	1.2e-13	1.56e-12	gi|225428556|ref|XP_002284627.1|/0/PREDICTED: hypothetical protein [Vitis vinifera]
Solyc06g054490.2.1	1245	38	125	2.95392	10.1997	1.78783	Up	5.74e-13	5.73e-12	gi|215490181|dbj|BAG86624.1|/2.06301e-149/type 2 proly 4-hydroxylase [Nicotiana tabacum]
Solyc04g007870.2.1	3091	83	273	2.59874	8.97247	1.78769	Up	1.09e-13	1.44e-12	gi|225424311|ref|XP_002280971.1|/1.9141e-150/PREDICTED: hypothetical protein [Vitis vinifera]
Solyc05g041910.2.1	1668	304	999	17.6385	60.844	1.78639	Up	0	0	gi|13785209|emb|CAC37356.1|/0/putative membrane protein [Solanum tuberosum]
Solyc11g020100.1.1	1878	28	92	1.44293	4.97669	1.78618	Up	5.15e-10	3.34e-09	gi|5918254|emb|CAB56299.1|/1.48286e-91/NBS-LRR protein [Solanum acaule]
Solyc00g067470.1.1	165	14	46	8.2116	28.3219	1.78618	Up	1.2e-05	4.58e-05	-
Solyc07g043480.1.1	1371	186	610	13.1298	45.2002	1.78348	Up	5.49e-13	5.54e-12	gi|225441890|ref|XP_002284381.1|/4.9446e-107/PREDICTED: hypothetical protein [Vitis vinifera]
Solyc04g074950.2.1	2458	43	141	1.69305	5.82754	1.78326	Up	1.27e-13	1.64e-12	gi|224063289|ref|XP_002301079.1|/5.00383e-90/predicted protein [Populus trichocarpa]
Solyc10g009180.2.1	1406	105	344	7.2275	24.8554	1.78199	Up	0	0	gi|192910838|gb|ACF06527.1|/7.37655e-106/secretory carrier membrane protein [Elaeis guineensis]
Solyc01g097520.2.1	1144	69	226	5.83723	20.0692	1.78163	Up	0	0	gi|225449855|ref|XP_002265000.1|/5.21575e-104/PREDICTED: hypothetical protein [Vitis vinifera]
Solyc04g078860.2.1	2871	11	36	0.370803	1.27385	1.78047	Up	0.00011581	0.000376423	gi|224137522|ref|XP_002327147.1|/0/glutamate-gated kainate-type ion channel receptor subunit GluR5 [Populus trichocarpa]
Solyc04g080820.2.1	2072	154	504	7.19308	24.7109	1.78047	Up	1.53e-13	1.91e-12	gi|227809538|gb|ACP40988.1|/0/cytokinin oxidase/dehydrogenase [Solanum tuberosum]
Solyc07g043500.1.1	1326	641	2097	46.7841	160.658	1.7799	Up	3.56e-13	3.86e-12	gi|209954733|dbj|BAG80557.1|/8.58412e-117/UDP-glucose:glucosyltransferase [Lycium barbarum]
Solyc02g090340.2.1	1653	26	85	1.52224	5.22389	1.77893	Up	2.57e-09	1.55e-08	gi|17065916|emb|CAC80883.1|/3.84157e-173/geraniol 10-hydroxylase [Catharanthus roseus]
Solyc01g080720.2.1	3289	15	49	0.441379	1.51349	1.77779	Up	6.59e-06	2.61e-05	gi|255551759|ref|XP_002516925.1|/0/pentatricopeptide repeat-containing protein, putative [Ricinus communis]
Solyc01g108020.2.1	899	45	147	4.84436	16.6114	1.77779	Up	2.73e-14	4.17e-13	gi|15226561|ref|NP_179159.1|/3.96398e-42/thioredoxin M-type 3, chloroplast (TRX-M3) [Arabidopsis thaliana]
Solyc01g080890.2.1	620	15	49	2.34144	8.02884	1.77779	Up	6.59e-06	2.61e-05	gi|225453230|ref|XP_002265693.1|/1.52708e-13/PREDICTED: hypothetical protein [Vitis vinifera]
Solyc01g057460.2.1	541	15	49	2.68335	9.20125	1.77779	Up	6.59e-06	2.61e-05	gi|224070678|ref|XP_002303194.1|/8.31291e-33/predicted protein [Populus trichocarpa]
Solyc05g053070.2.1	416	158	516	36.7576	126.01	1.77742	Up	0	0	-
Solyc01g097570.2.1	782	19	62	2.35142	8.0544	1.77624	Up	3.88e-07	1.82e-06	-
Solyc07g047800.2.1	1393	401	1307	27.8597	95.3175	1.77456	Up	0	0	gi|225451491|ref|XP_002271350.1|/8.04195e-113/PREDICTED: hypothetical protein [Vitis vinifera]
Solyc04g014310.1.1	204	12	39	5.69292	19.4215	1.77041	Up	6.32e-05	0.000214941	gi|255563282|ref|XP_002522644.1|/4.76061e-06/lipid binding protein, putative [Ricinus communis]
Solyc06g074030.1.1	795	12	39	1.46082	4.98363	1.77041	Up	6.32e-05	0.000214909	gi|110293351|gb|ABG66307.1|/3.20255e-122/CCR4 associated factor 1-related protein [Capsicum annuum]
Solyc01g087740.1.1	2310	12	39	0.502751	1.71514	1.77041	Up	6.32e-05	0.000214972	gi|169674674|gb|ACA64703.1|/0/subtilase [Nicotiana tabacum]
Solyc05g006420.2.1	1317	453	1471	33.2887	113.468	1.76919	Up	1.24e-12	1.12e-11	gi|296086487|emb|CBI32076.3|/1.24791e-59/unnamed protein product [Vitis vinifera]
Solyc07g007660.1.1	1221	98	318	7.76773	26.4582	1.76815	Up	0	0	gi|224120504|ref|XP_002331064.1|/8.84512e-97/predicted protein [Populus trichocarpa]
Solyc02g094030.2.1	1182	66	214	5.40394	18.3927	1.76705	Up	0	0	gi|225452132|ref|XP_002262897.1|/6.1324e-47/PREDICTED: hypothetical protein [Vitis vinifera]
Solyc09g008320.2.1	1255	170	551	13.1096	44.6022	1.76649	Up	3.23e-13	3.54e-12	gi|187372976|gb|ACD03222.1|/1.35099e-148/xyloglucan endotransglucosylase/hydrolase 12 [Actinidia eriantha]
Solyc02g089690.2.1	1661	38	123	2.2141	7.52287	1.76456	Up	1.1e-12	1.02e-11	gi|224079910|ref|XP_002305969.1|/3.40501e-153/hypothetical protein POPTRDRAFT_1076074 [Populus trichocarpa]
Solyc01g098590.2.1	1144	282	912	23.8565	80.9873	1.76331	Up	6.38e-13	6.25e-12	gi|225451061|ref|XP_002262723.1|/8.41784e-78/PREDICTED: hypothetical protein [Vitis vinifera]
Solyc01g099370.2.1	1395	86	278	5.96634	20.245	1.76265	Up	0	0	gi|93115319|gb|ABE98328.1|/1.58878e-76/SRC2-like protein [Capsicum annuum]
Solyc09g082860.2.1	1865	578	1867	29.9939	101.698	1.76155	Up	0	0	gi|479090|emb|CAA55655.1|/0/sulfate adenylyltransferase [Solanum tuberosum]
Solyc12g035550.1.1	171	96	310	54.3324	184.168	1.76114	Up	0	0	gi|118577981|sp|Q2MI42.1|YCF1_SOLLC/3.59436e-22/RecName: Full=Putative membrane protein ycf1; Short=RF1
Solyc03g122270.2.1	2591	35	113	1.30733	4.43057	1.76087	Up	8.69e-12	6.74e-11	gi|225442075|ref|XP_002271630.1|/0/PREDICTED: hypothetical protein [Vitis vinifera]
Solyc01g079600.2.1	2649	22	71	0.803757	2.72286	1.76029	Up	6.57e-08	3.39e-07	gi|255548495|ref|XP_002515304.1|/0/triacylglycerol lipase, putative [Ricinus communis]
Solyc11g013310.1.1	1407	31	100	2.13232	7.22028	1.75963	Up	1.37e-10	9.37e-10	gi|126217796|gb|ABN81351.1|/0/auxin influx transport protein [Casuarina glauca]
Solyc06g059870.1.1	201	18	58	8.66683	29.3143	1.75803	Up	1.1e-06	4.88e-06	-
Solyc09g075020.2.1	4920	3170	10213	62.356	210.88	1.75783	Up	0	0	gi|255564132|ref|XP_002523063.1|/0/multidrug resistance-associated protein 2, 6 (mrp2, 6), abc-transoprter, putative [Ricinus communis]
Solyc04g081900.2.1	1847	91	293	4.76824	16.1157	1.75694	Up	0	0	gi|225459742|ref|XP_002285895.1|/1.85908e-155/PREDICTED: hypothetical protein [Vitis vinifera]
Solyc02g069180.2.1	1077	52	167	4.67274	15.7525	1.75324	Up	4.73e-14	6.95e-13	gi|224115518|ref|XP_002332154.1|/1.27807e-56/predicted protein [Populus trichocarpa]
Solyc08g082820.2.1	2387	1169	3754	47.3965	159.768	1.75313	Up	1.81e-12	1.58e-11	gi|1346172|sp|P49118.1|BIP_SOLLC/0/RecName: Full=Luminal-binding protein; Short=BiP; AltName: Full=78 kDa glucose-regulated protein homolog; Short=GRP-78; Flags: Precursor
Solyc02g062140.2.1	2151	73	234	3.28448	11.0516	1.75051	Up	0	0	gi|255586285|ref|XP_002533794.1|/0/conserved hypothetical protein [Ricinus communis]
Solyc01g008910.2.1	1892	39	125	1.99493	6.71177	1.75036	Up	9.28e-13	8.71e-12	gi|147775853|emb|CAN60488.1|/0/hypothetical protein VITISV_027673 [Vitis vinifera]
Solyc01g111570.2.1	2734	79	253	2.79648	9.40092	1.74919	Up	0	0	gi|297744611|emb|CBI37873.3|/5.88352e-180/unnamed protein product [Vitis vinifera]
Solyc05g009050.2.1	2127	30	96	1.36502	4.58513	1.74805	Up	3.8e-10	2.5e-09	gi|145839451|gb|ABP96804.1|/0/receptor-like protein kinase [Capsicum annuum]
Solyc01g005970.2.1	1718	20	64	1.12665	3.78447	1.74805	Up	3.36e-07	1.59e-06	gi|225435706|ref|XP_002283484.1|/0/PREDICTED: hypothetical protein [Vitis vinifera]
Solyc10g007000.2.1	2583	25	80	0.936698	3.1464	1.74805	Up	1.12e-08	6.31e-08	gi|225461443|ref|XP_002282404.1|/4.7312e-147/PREDICTED: hypothetical protein [Vitis vinifera]
Solyc08g082620.2.1	1792	20	64	1.08013	3.62819	1.74805	Up	3.36e-07	1.59e-06	gi|3599489|gb|AAC78479.1|/0/3-oxoacyl-[acyl-carrier-protein] synthase [Capsicum chinense]
Solyc02g077080.2.1	1780	258	824	14.0276	47.0279	1.74525	Up	1.79e-13	2.18e-12	gi|224114702|ref|XP_002316834.1|/3.60769e-148/predicted protein [Populus trichocarpa]
Solyc04g007060.2.1	3117	208	664	6.45818	21.6411	1.74457	Up	2.57e-13	2.96e-12	gi|83630761|gb|ABC26878.1|/0/NRC1 [Solanum lycopersicum]
Solyc05g009760.1.1	2166	47	150	2.10002	7.03527	1.7442	Up	0	0	gi|15418714|gb|AAG31017.1|/4.01628e-120/tospovirus resistance protein E [Solanum lycopersicum]
Solyc03g044100.2.1	1293	21	67	1.57183	5.2641	1.74375	Up	1.86e-07	9.14e-07	gi|14485511|emb|CAC42086.1|/0/putative peroxidase [Solanum tuberosum]
Solyc08g080680.2.1	819	37	118	4.37222	14.6368	1.74316	Up	4.21e-12	3.42e-11	gi|115459588|ref|NP_001053394.1|/2.28939e-46/Os04g0531100 [Oryza sativa Japonica Group]
Solyc01g105370.2.1	1416	59	188	4.03248	13.4879	1.74192	Up	9.55e-15	1.52e-13	gi|224140777|ref|XP_002323755.1|/3.41666e-143/predicted protein [Populus trichocarpa]
Solyc06g076520.1.1	465	38	121	7.90887	26.4351	1.74091	Up	2.41e-12	2.05e-11	gi|4836469|gb|AAD30452.1|AF123255_1/3.84741e-66/17.7 kD class I small heat shock protein [Solanum lycopersicum]
Solyc09g005100.2.1	2256	22	70	0.943773	3.15215	1.73983	Up	1.03e-07	5.22e-07	gi|225439518|ref|XP_002270443.1|/0/PREDICTED: hypothetical protein [Vitis vinifera]
Solyc03g112530.2.1	1768	44	140	2.40854	8.04441	1.73983	Up	1.23e-13	1.59e-12	gi|40557601|gb|AAR88094.1|/0/notchless-like protein [Solanum chacoense]
Solyc12g014420.1.1	1443	67	213	4.49358	14.9955	1.73859	Up	0	0	gi|11071974|dbj|BAB17320.1|/0/elicitor inducible beta-1,3-glucanase NtEIG-E76 [Nicotiana tabacum]
Solyc04g073950.1.1	1395	28	89	1.94253	6.48133	1.73835	Up	1.91e-09	1.17e-08	gi|225459332|ref|XP_002284174.1|/4.35688e-50/PREDICTED: hypothetical protein [Vitis vinifera]
Solyc12g099900.1.1	1407	158	502	10.8679	36.2458	1.73774	Up	0	0	gi|224106229|ref|XP_002314093.1|/0/GRAS family transcription factor [Populus trichocarpa]
Solyc03g020040.2.1	801	17	54	2.054	6.84872	1.7374	Up	3.14e-06	1.31e-05	gi|3913932|sp|Q40561.1|IP21_TOBAC/7.87171e-60/RecName: Full=Proteinase inhibitor type-2; AltName: Full=Proteinase inhibitor type II; Flags: Precursor
Solyc12g056930.1.1	1971	153	485	7.51257	24.9979	1.73443	Up	0	0	gi|13487717|gb|AAK27688.1|/0/sulfate transporter 2 [Solanum lycopersicum]
Solyc02g069930.1.1	960	71	225	7.15766	23.81	1.73401	Up	0	0	gi|147837154|emb|CAN63634.1|/3.41502e-135/hypothetical protein VITISV_009388 [Vitis vinifera]
Solyc06g069890.2.1	1170	77	244	6.36926	21.1862	1.73392	Up	0	0	gi|6730705|gb|AAF27100.1|AC011809_9/4.15263e-88/Putative phospatase 2A inhibitor [Arabidopsis thaliana]
Solyc01g080150.2.1	1506	12	38	0.771152	2.56334	1.73294	Up	0.000100187	0.000328226	gi|194067759|dbj|BAG55007.1|/9.84069e-96/adenylate isopentenyltransferase [Ipomoea nil]
Solyc11g008120.1.1	474	12	38	2.45012	8.14429	1.73294	Up	0.000100187	0.000328273	gi|225448406|ref|XP_002271517.1|/4.55439e-57/PREDICTED: hypothetical protein [Vitis vinifera]
Solyc01g087570.2.1	548	18	57	3.17889	10.5668	1.73294	Up	1.73e-06	7.45e-06	gi|255553502|ref|XP_002517792.1|/2.34327e-14/conserved hypothetical protein [Ricinus communis]
Solyc01g105100.2.1	1753	189	597	10.4343	34.5972	1.72932	Up	2.3e-13	2.69e-12	gi|225459342|ref|XP_002285801.1|/0/PREDICTED: hypothetical protein [Vitis vinifera]
Solyc08g076860.2.1	1342	114	360	8.22122	27.252	1.72894	Up	4.88e-14	7.15e-13	gi|225427189|ref|XP_002277964.1|/8.19916e-99/PREDICTED: hypothetical protein [Vitis vinifera]
Solyc11g008550.1.1	1353	19	60	1.35906	4.50507	1.72894	Up	9.55e-07	4.25e-06	gi|33318329|gb|AAQ05032.1|AF468223_1/0/phospholipase A1 [Nicotiana tabacum]
Solyc04g016520.2.1	1608	77	243	4.63435	15.3521	1.728	Up	0	0	gi|225441353|ref|XP_002274738.1|/5.75433e-174/PREDICTED: hypothetical protein [Vitis vinifera]
Solyc06g082570.1.1	837	26	82	3.0063	9.9526	1.72709	Up	9.69e-09	5.5e-08	gi|302812066|ref|XP_002987721.1|/1.08042e-06/hypothetical protein SELMODRAFT_183345 [Selaginella moellendorffii]
Solyc06g075190.1.1	288	26	82	8.73705	28.9247	1.72709	Up	9.69e-09	5.5e-08	gi|224125870|ref|XP_002319695.1|/3.69255e-19/predicted protein [Populus trichocarpa]
Solyc05g054860.1.1	2436	72	227	2.86048	9.46666	1.7266	Up	0	0	gi|225448783|ref|XP_002275845.1|/0/PREDICTED: hypothetical protein [Vitis vinifera]
Solyc02g091680.2.1	2670	60	189	2.17482	7.19116	1.72533	Up	0	0	gi|225469218|ref|XP_002264031.1|/0/PREDICTED: hypothetical protein [Vitis vinifera]
Solyc03g006400.2.1	1940	14	44	0.698409	2.30409	1.72205	Up	2.99e-05	0.000107929	gi|10241603|emb|CAC09580.1|/0/protein kinase (PK) [Fagus sylvatica]
Solyc07g056060.2.1	3583	14	44	0.378151	1.24754	1.72205	Up	2.99e-05	0.000107912	gi|225447444|ref|XP_002266311.1|/0/PREDICTED: hypothetical protein [Vitis vinifera]
Solyc05g011960.2.1	2512	14	44	0.539377	1.77943	1.72205	Up	2.99e-05	0.000107895	gi|255541940|ref|XP_002512034.1|/1.99056e-25/conserved hypothetical protein [Ricinus communis]
Solyc02g069240.1.1	1311	21	66	1.55025	5.11434	1.72205	Up	2.91e-07	1.39e-06	gi|255580830|ref|XP_002531235.1|/1.28246e-173/conserved hypothetical protein [Ricinus communis]
Solyc03g007210.2.1	1661	36	113	2.09757	6.91126	1.72023	Up	1.77e-11	1.33e-10	gi|225455541|ref|XP_002267821.1|/5.80806e-153/PREDICTED: hypothetical protein [Vitis vinifera]
Solyc05g054420.2.1	3476	22	69	0.612529	2.01659	1.71907	Up	1.61e-07	7.96e-07	gi|224112749|ref|XP_002316281.1|/2.16547e-166/predicted protein [Populus trichocarpa]
Solyc12g009940.1.1	1383	15	47	1.04967	3.45242	1.71767	Up	1.64e-05	6.14e-05	gi|20067054|gb|AAM09516.1|AF489876_1/3.71117e-102/putative glucosyltransferase [Phaseolus lunatus]
Solyc02g070010.1.1	1371	15	47	1.05886	3.48264	1.71767	Up	1.64e-05	6.14e-05	gi|224086056|ref|XP_002307797.1|/1.09137e-138/predicted protein [Populus trichocarpa]
Solyc08g077850.1.1	5490	15	47	0.264425	0.869708	1.71767	Up	1.64e-05	6.14e-05	gi|15236590|ref|NP_193496.1|/0/tRNA/rRNA methyltransferase (SpoU) family protein [Arabidopsis thaliana]
Solyc08g062210.2.1	1378	45	141	3.16044	10.3948	1.71767	Up	8.15e-14	1.12e-12	gi|148595722|emb|CAM12540.1|/6.1517e-65/YA2 [Antirrhinum majus]
Solyc02g088790.2.1	1291	38	119	2.84866	9.36416	1.71686	Up	5.59e-12	4.44e-11	gi|15822705|gb|AAL07519.1|/1.10446e-60/RNA-binding protein precursor [Solanum tuberosum]
Solyc08g082200.2.1	1697	23	72	1.31169	4.31021	1.71634	Up	8.9e-08	4.54e-07	gi|297742324|emb|CBI34473.3|/0/unnamed protein product [Vitis vinifera]
Solyc04g074870.2.1	1356	47	147	3.35446	11.013	1.71506	Up	0	0	gi|224084594|ref|XP_002307351.1|/3.05046e-109/predicted protein [Populus trichocarpa]
Solyc02g082910.2.1	1815	16	50	0.853154	2.7986	1.71383	Up	8.99e-06	3.51e-05	gi|225469720|ref|XP_002268559.1|/1.88302e-176/PREDICTED: hypothetical protein, partial [Vitis vinifera]
Solyc01g109420.2.1	949	16	50	1.63169	5.35244	1.71383	Up	8.99e-06	3.51e-05	gi|255556109|ref|XP_002519089.1|/2.19436e-94/Minor allergen Alt a, putative [Ricinus communis]
Solyc12g098370.1.1	909	24	75	2.55524	8.38196	1.71383	Up	4.93e-08	2.59e-07	gi|255554128|ref|XP_002518104.1|/1.2483e-75/transcription factor, putative [Ricinus communis]
Solyc01g105270.2.1	1306	24	75	1.77849	5.834	1.71383	Up	4.93e-08	2.59e-07	gi|74038611|dbj|BAE43839.1|/6.16478e-160/tobamovirus multiplication 1 homolog 2 [Solanum lycopersicum]
Solyc03g093880.2.1	1323	16	50	1.17043	3.83936	1.71383	Up	8.99e-06	3.51e-05	gi|225454880|ref|XP_002278790.1|/6.40517e-80/PREDICTED: hypothetical protein [Vitis vinifera]
Solyc12g040570.1.1	648	17	53	2.53897	8.30901	1.71043	Up	4.94e-06	1.99e-05	gi|224079938|ref|XP_002305978.1|/7.59374e-91/predicted protein [Populus trichocarpa]
Solyc03g078300.1.1	4026	45	140	1.08174	3.53266	1.7074	Up	1.14e-13	1.5e-12	gi|48210048|gb|AAT40547.1|/0/Putative plant disease resistant protein, identical [Solanum demissum]
Solyc12g056440.1.1	2094	18	56	0.831916	2.71681	1.7074	Up	2.72e-06	1.14e-05	gi|225426757|ref|XP_002282540.1|/0/PREDICTED: hypothetical protein [Vitis vinifera]
Solyc09g059040.2.1	1318	245	762	17.9901	58.7337	1.70698	Up	2.62e-13	2.99e-12	gi|77416923|gb|ABA81857.1|/3.07649e-159/ripening regulated protein-like [Solanum tuberosum]
Solyc02g078210.2.1	3099	472	1466	14.7402	48.0574	1.705	Up	0	0	gi|170282492|gb|ACB12194.1|/0/PHO2 [Nicotiana benthamiana]
Solyc09g064780.2.1	4290	19	59	0.428628	1.39715	1.70469	Up	1.5e-06	6.5e-06	gi|296086711|emb|CBI32346.3|/0/unnamed protein product [Vitis vinifera]
Solyc08g076970.2.1	1276	993	3083	75.3152	245.455	1.70444	Up	1.37e-12	1.23e-11	gi|225427220|ref|XP_002280473.1|/1.67518e-178/PREDICTED: hypothetical protein [Vitis vinifera]
Solyc10g047320.1.1	2658	108	335	3.93235	12.8038	1.7031	Up	0	0	gi|83630761|gb|ABC26878.1|/0/NRC1 [Solanum lycopersicum]
Solyc06g051010.1.1	1773	228	706	12.4454	40.4524	1.70061	Up	2.72e-13	3.09e-12	gi|297736565|emb|CBI25436.3|/1.32215e-142/unnamed protein product [Vitis vinifera]
Solyc01g100490.2.1	1236	245	758	19.1837	62.3016	1.69939	Up	2.62e-13	2.99e-12	gi|27151627|sp|Q9XGI7.1|NAS_SOLLC/0/RecName: Full=Nicotianamine synthase; AltName: Full=Chloronerva; AltName: Full=S-adenosyl-L-methionine:S-adenosyl-L-methionine:S-adenosyl-methionine 3-amino-3-carboxypropyltransferase
Solyc03g118040.2.1	2021	1625	5024	77.8164	252.541	1.69837	Up	1.75e-12	1.54e-11	gi|67077850|dbj|BAD99512.1|/0/calnexin-like protein [Solanum lycopersicum]
Solyc11g066910.1.1	822	11	34	1.2951	4.20199	1.69801	Up	0.000291034	0.000883843	gi|76573305|gb|ABA46757.1|/1.0483e-115/syntaxin-like protein [Solanum tuberosum]
Solyc07g005750.2.1	1182	11	34	0.900656	2.9222	1.69801	Up	0.000291034	0.000883727	gi|225445832|ref|XP_002277519.1|/3.20674e-96/PREDICTED: hypothetical protein [Vitis vinifera]
Solyc01g005220.2.1	2282	44	136	1.86604	6.0544	1.69801	Up	3.33e-13	3.63e-12	gi|297737612|emb|CBI26813.3|/0/unnamed protein product [Vitis vinifera]
Solyc04g054510.2.1	811	11	34	1.31267	4.25899	1.69801	Up	0.000291034	0.000883959	gi|302142695|emb|CBI19898.3|/5.42469e-32/unnamed protein product [Vitis vinifera]
Solyc06g076040.2.1	2656	168	518	6.1216	19.813	1.69447	Up	1.09e-13	1.44e-12	gi|255587028|ref|XP_002534105.1|/0/Spotted leaf protein, putative [Ricinus communis]
Solyc06g061170.2.1	1112	12	37	1.04438	3.38022	1.69447	Up	0.000158117	0.000501183	gi|133711803|gb|ABO36621.1|/2.46485e-135/mitochondrial carrier protein [Solanum lycopersicum]
Solyc08g076990.2.1	1704	61	188	3.46453	11.2082	1.69383	Up	1.47e-14	2.31e-13	gi|224138900|ref|XP_002326718.1|/0/predicted protein [Populus trichocarpa]
Solyc11g066100.1.1	1965	224	690	11.0324	35.6726	1.69307	Up	0	0	gi|123650|sp|P09189.1|HSP7C_PETHY/0/RecName: Full=Heat shock cognate 70 kDa protein
Solyc02g088090.1.1	546	38	117	6.73558	21.7691	1.69241	Up	1.33e-11	1.01e-10	gi|255637487|gb|ACU19070.1|/7.50315e-29/unknown [Glycine max]
Solyc04g014900.2.1	1875	13	40	0.671005	2.16724	1.69146	Up	8.61e-05	0.000285315	gi|297735350|emb|CBI17790.3|/5.77911e-112/unnamed protein product [Vitis vinifera]
Solyc08g006680.2.1	1819	13	40	0.691663	2.23396	1.69146	Up	8.61e-05	0.000285397	gi|225430519|ref|XP_002283372.1|/0/PREDICTED: hypothetical protein [Vitis vinifera]
Solyc02g063420.2.1	864	13	40	1.45617	4.70321	1.69146	Up	8.61e-05	0.000285356	gi|255575997|ref|XP_002528894.1|/2.3552e-20/conserved hypothetical protein [Ricinus communis]
Solyc09g005640.2.1	1367	41	126	2.90268	9.36376	1.6897	Up	2.42e-12	2.05e-11	gi|297829422|ref|XP_002882593.1|/1.43331e-98/electron transport SCO1/SenC family protein [Arabidopsis lyrata subsp. lyrata]
Solyc08g077980.2.1	1135	373	1144	31.8051	102.395	1.68681	Up	3.13e-13	3.46e-12	gi|39579116|gb|AAR28754.1|/4.83258e-110/Bax inhibitor [Solanum lycopersicum]
Solyc11g072730.1.1	4173	15	46	0.347878	1.11984	1.68665	Up	2.57e-05	9.39e-05	gi|225435153|ref|XP_002284657.1|/0/PREDICTED: hypothetical protein [Vitis vinifera]
Solyc02g070890.2.1	3658	15	46	0.396855	1.2775	1.68665	Up	2.57e-05	9.39e-05	gi|147857736|emb|CAN78669.1|/0/hypothetical protein VITISV_031289 [Vitis vinifera]
Solyc07g064740.2.1	2262	15	46	0.641775	2.06592	1.68665	Up	2.57e-05	9.39e-05	gi|225460931|ref|XP_002277895.1|/0/PREDICTED: hypothetical protein [Vitis vinifera]
Solyc01g103170.2.1	1802	30	92	1.6112	5.18658	1.68665	Up	2.23e-09	1.35e-08	gi|225465224|ref|XP_002265374.1|/2.45625e-144/PREDICTED: hypothetical protein [Vitis vinifera]
Solyc07g049550.2.1	1197	30	92	2.42555	7.80804	1.68665	Up	2.23e-09	1.35e-08	gi|119181|sp|P24157.1|ACCO4_SOLLC/1.1703e-170/RecName: Full=1-aminocyclopropane-1-carboxylate oxidase 4; Short=ACC oxidase 4; AltName: Full=Ethylene-forming enzyme; Short=EFE; AltName: Full=Protein pHTOM5
Solyc02g072000.2.1	1712	15	46	0.847952	2.72962	1.68665	Up	2.57e-05	9.39e-05	gi|5821138|dbj|BAA83711.1|/0/heat shock factor [Nicotiana tabacum]
Solyc02g089090.2.1	2948	982	3011	32.238	103.76	1.68642	Up	0	0	gi|296082187|emb|CBI21192.3|/0/unnamed protein product [Vitis vinifera]
Solyc03g119220.2.1	3263	16	49	0.474555	1.52555	1.68468	Up	1.41e-05	5.33e-05	gi|19570247|dbj|BAB86283.1|/0/kinesin-like protein NACK1 [Nicotiana tabacum]
Solyc12g099850.1.1	2391	16	49	0.647626	2.08192	1.68468	Up	1.41e-05	5.33e-05	gi|225466641|ref|XP_002277108.1|/0/PREDICTED: hypothetical protein, partial [Vitis vinifera]
Solyc01g102700.2.1	3096	48	147	1.50046	4.82353	1.68468	Up	1.29e-13	1.66e-12	gi|255556695|ref|XP_002519381.1|/0/Serine/threonine-protein kinase PBS1, putative [Ricinus communis]
Solyc06g005940.2.1	1753	1332	4073	73.537	236.037	1.68247	Up	3.03e-12	2.53e-11	gi|225459587|ref|XP_002285864.1|/8.72778e-178/PREDICTED: hypothetical protein [Vitis vinifera]
Solyc08g080590.2.1	520	35	107	6.51401	20.904	1.68216	Up	1.19e-10	8.2e-10	gi|15419836|gb|AAK97184.1|/1.47383e-44/thaumatin-like protein [Capsicum annuum]
Solyc02g067860.2.1	1263	36	110	2.75856	8.84784	1.68141	Up	6.61e-11	4.68e-10	gi|255560928|ref|XP_002521477.1|/1.4156e-137/aldose 1-epimerase, putative [Ricinus communis]
Solyc03g123630.2.1	2133	1013	3091	45.9624	147.216	1.67941	Up	1.67e-12	1.48e-11	gi|6093740|sp|Q43143.1|PMEU1_SOLLC/0/RecName: Full=Pectinesterase/pectinesterase inhibitor U1; Includes: RecName: Full=Pectinesterase inhibitor U1; AltName: Full=Pectin methylesterase inhibitor U1; Includes: RecName: Full=Pectinesterase U1; Short=PE U1; AltName: Full=Pectin methylesterase U1; Flags: Precursor
Solyc05g008480.2.1	878	20	61	2.20455	7.05803	1.67878	Up	1.29e-06	5.63e-06	gi|217073021|gb|ACJ84870.1|/9.04828e-84/unknown [Medicago truncatula]
Solyc04g049790.2.1	980	20	61	1.97509	6.32342	1.67878	Up	1.29e-06	5.63e-06	gi|224134426|ref|XP_002321821.1|/4.5141e-50/predicted protein [Populus trichocarpa]
Solyc10g012170.2.1	1611	41	125	2.46304	7.88248	1.67821	Up	3.67e-12	3.02e-11	gi|147773362|emb|CAN75716.1|/3.75679e-165/hypothetical protein VITISV_007757 [Vitis vinifera]
Solyc05g055040.2.1	2065	46	140	2.15587	6.88741	1.6757	Up	2.62e-13	2.99e-12	gi|167600648|gb|ABZ89190.1|/0/hypothetical protein 46C02.16 [Coffea canephora]
Solyc10g047390.1.1	261	47	143	17.4277	55.6601	1.67526	Up	8.22e-14	1.12e-12	gi|118577981|sp|Q2MI42.1|YCF1_SOLLC/7.14159e-37/RecName: Full=Putative membrane protein ycf1; Short=RF1
Solyc09g007340.2.1	6685	24	73	0.347451	1.10935	1.67484	Up	1.2e-07	6.02e-07	gi|225439884|ref|XP_002274938.1|/2.33435e-103/PREDICTED: hypothetical protein [Vitis vinifera]
Solyc05g006510.1.1	1158	25	76	2.08937	6.66735	1.67405	Up	6.63e-08	3.42e-07	gi|225424803|ref|XP_002271160.1|/2.28325e-155/PREDICTED: hypothetical protein [Vitis vinifera]
Solyc02g070020.1.1	1440	25	76	1.6802	5.36166	1.67405	Up	6.63e-08	3.42e-07	gi|297795735|ref|XP_002865752.1|/3.27348e-149/UDP-glucoronosyl/UDP-glucosyl transferase family protein [Arabidopsis lyrata subsp. lyrata]
Solyc08g077170.2.1	1851	28	85	1.46398	4.6651	1.67201	Up	1.13e-08	6.35e-08	gi|255557635|ref|XP_002519847.1|/0/Peptide transporter, putative [Ricinus communis]
Solyc02g070400.2.1	2744	141	428	4.973	15.8456	1.67189	Up	0	0	gi|255580453|ref|XP_002531052.1|/0/transferase, transferring glycosyl groups, putative [Ricinus communis]
Solyc05g005950.2.1	2098	208	631	9.59493	30.5543	1.67103	Up	2.57e-13	2.96e-12	gi|224089038|ref|XP_002308609.1|/2.54778e-172/predicted protein [Populus trichocarpa]
Solyc01g010230.2.1	663	32	97	4.67111	14.863	1.66989	Up	1.07e-09	6.73e-09	gi|147778529|emb|CAN71712.1|/1.57441e-14/hypothetical protein VITISV_013459 [Vitis vinifera]
Solyc12g094660.1.1	2958	68	206	2.22482	7.07485	1.66901	Up	0	0	gi|255544065|ref|XP_002513095.1|/2.24243e-140/Disease resistance protein RPM1, putative [Ricinus communis]
Solyc06g009680.2.1	4033	44	133	1.05586	3.35021	1.66583	Up	1.03e-12	9.54e-12	gi|147827541|emb|CAN62071.1|/0/hypothetical protein VITISV_036193 [Vitis vinifera]
Solyc06g065370.2.1	845	228	689	26.1133	82.8344	1.66544	Up	2.72e-13	3.09e-12	gi|676884|dbj|BAA06151.1|/1.32498e-36/pit2 [Nicotiana tabacum]
Solyc06g083390.2.1	1260	157	474	12.059	38.2169	1.6641	Up	0	0	gi|225470037|ref|XP_002265336.1|/7.41585e-54/PREDICTED: hypothetical protein [Vitis vinifera]
Solyc07g017610.2.1	3441	82	247	2.30629	7.29223	1.66079	Up	0	0	gi|255550269|ref|XP_002516185.1|/0/aminoadipic semialdehyde synthase, putative [Ricinus communis]
Solyc03g114970.2.1	675	23	69	3.29768	10.3847	1.65494	Up	3.37e-07	1.6e-06	gi|297734074|emb|CBI15321.3|/2.44975e-34/unnamed protein product [Vitis vinifera]
Solyc11g010920.1.1	3426	13	39	0.367231	1.15645	1.65494	Up	0.000135068	0.000431855	gi|255583233|ref|XP_002532381.1|/0/ATP binding protein, putative [Ricinus communis]
Solyc02g082710.2.1	935	14	42	1.44911	4.56337	1.65494	Up	7.36e-05	0.000247954	gi|224084109|ref|XP_002307214.1|/7.18395e-58/predicted protein [Populus trichocarpa]
Solyc11g072910.1.1	2505	26	78	1.0045	3.16326	1.65494	Up	5.7e-08	2.98e-07	gi|224104501|ref|XP_002313457.1|/0/predicted protein [Populus trichocarpa]
Solyc03g044160.1.1	2454	143	429	5.63956	17.7595	1.65494	Up	0	0	gi|225438855|ref|XP_002278713.1|/0/PREDICTED: hypothetical protein [Vitis vinifera]
Solyc01g107670.2.1	1397	93	279	6.44274	20.2888	1.65494	Up	0	0	gi|224056184|ref|XP_002298744.1|/5.76686e-119/predicted protein [Populus trichocarpa]
Solyc01g068250.2.1	1374	14	42	0.986109	3.10535	1.65494	Up	7.36e-05	0.000247918	gi|225449915|ref|XP_002268927.1|/5.97879e-153/PREDICTED: hypothetical protein [Vitis vinifera]
Solyc04g078120.2.1	1287	12	36	0.902374	2.84166	1.65494	Up	0.000248358	0.000762552	gi|225458790|ref|XP_002285179.1|/4.62885e-160/PREDICTED: hypothetical protein [Vitis vinifera]
Solyc12g010440.1.1	1521	14	42	0.890805	2.80523	1.65494	Up	7.36e-05	0.00024799	gi|225463035|ref|XP_002267328.1|/0/PREDICTED: hypothetical protein [Vitis vinifera]
Solyc04g080080.2.1	1777	72	216	3.92129	12.3485	1.65494	Up	0	0	gi|255538576|ref|XP_002510353.1|/0/conserved hypothetical protein [Ricinus communis]
Solyc08g029230.2.1	2358	16	48	0.656689	2.06798	1.65494	Up	2.2e-05	8.09e-05	gi|224081804|ref|XP_002306494.1|/0/predicted protein [Populus trichocarpa]
Solyc01g080170.2.1	1709	46	138	2.60495	8.20324	1.65494	Up	5.28e-13	5.34e-12	gi|225435868|ref|XP_002263865.1|/2.1533e-134/PREDICTED: hypothetical protein [Vitis vinifera]
Solyc01g073640.2.1	1331	429	1287	31.1934	98.231	1.65494	Up	0	0	gi|7981382|emb|CAB91875.1|/3.59281e-139/putative alcohol dehydrogenase [Solanum lycopersicum]
Solyc11g068880.1.1	426	12	36	2.72619	8.58502	1.65494	Up	0.000248358	0.000762654	gi|255565759|ref|XP_002523869.1|/1.32413e-16/Aspartic proteinase nepenthesin-2 precursor, putative [Ricinus communis]
Solyc07g041010.2.1	747	22	66	2.85027	8.97577	1.65494	Up	6.1e-07	2.8e-06	gi|225444836|ref|XP_002280820.1|/1.15576e-54/PREDICTED: hypothetical protein [Vitis vinifera]
Solyc09g015320.1.1	693	13	39	1.81549	5.71715	1.65494	Up	0.000135068	0.000431914	gi|42795488|gb|AAS46055.1|/9.9927e-47/photosystem I P700 chlorophyll A apoprotein A1 [Oryza sativa Indica Group]
Solyc12g038370.1.1	690	17	51	2.38442	7.50878	1.65494	Up	1.21e-05	4.61e-05	gi|255541852|ref|XP_002511990.1|/1.03102e-67/Single-stranded DNA-binding protein, mitochondrial precursor, putative [Ricinus communis]
Solyc10g012060.2.1	1687	17	51	0.975254	3.07117	1.65494	Up	1.21e-05	4.61e-05	gi|225454344|ref|XP_002275920.1|/5.15967e-165/PREDICTED: hypothetical protein [Vitis vinifera]
Solyc04g076610.1.1	1410	14	42	0.960932	3.02607	1.65494	Up	7.36e-05	0.000248026	gi|225459048|ref|XP_002285633.1|/4.07125e-104/PREDICTED: hypothetical protein [Vitis vinifera]
Solyc01g096800.2.1	1466	33	99	2.17853	6.8604	1.65494	Up	9.22e-10	5.83e-09	gi|225437370|ref|XP_002269158.1|/1.89203e-136/PREDICTED: hypothetical protein [Vitis vinifera]
Solyc12g007130.1.1	771	22	66	2.76155	8.69636	1.65494	Up	6.1e-07	2.79e-06	gi|253314559|gb|ACT22583.1|/1.23183e-115/unknown [Glycine max]
Solyc07g045470.1.1	1263	31	93	2.37543	7.48045	1.65494	Up	2.99e-09	1.79e-08	gi|225447541|ref|XP_002268643.1|/0/PREDICTED: hypothetical protein [Vitis vinifera]
Solyc07g053220.1.1	2463	280	839	11.0021	34.6055	1.65322	Up	0	0	gi|225447699|ref|XP_002277219.1|/0/PREDICTED: hypothetical protein isoform 1 [Vitis vinifera]
Solyc04g054990.2.1	1065	79	236	7.17896	22.5118	1.64884	Up	0	0	gi|40287496|gb|AAR83862.1|/1.17803e-62/elicitor-inducible protein EIG-J7 [Capsicum annuum]
Solyc02g067890.2.1	2535	130	388	4.96306	15.549	1.64752	Up	0	0	gi|296087585|emb|CBI34841.3|/0/unnamed protein product [Vitis vinifera]
Solyc01g081150.2.1	814	60	179	7.13363	22.3397	1.6469	Up	0	0	gi|225434042|ref|XP_002274171.1|/1.16582e-26/PREDICTED: hypothetical protein [Vitis vinifera]
Solyc03g083400.2.1	1066	54	161	4.90253	15.3432	1.646	Up	3.97e-14	5.93e-13	gi|225455104|ref|XP_002268568.1|/9.92313e-94/PREDICTED: hypothetical protein [Vitis vinifera]
Solyc02g085730.2.1	1281	788	2348	59.5334	186.207	1.64514	Up	0	0	gi|14423351|gb|AAK62358.1|AF384374_1/5.52082e-105/allene oxide cylase [Solanum lycopersicum]
Solyc04g079940.2.1	1494	48	143	3.10938	9.72375	1.64488	Up	3.11e-13	3.45e-12	gi|118485763|gb|ABK94731.1|/2.13018e-42/unknown [Populus trichocarpa]
Solyc10g078490.1.1	732	44	131	5.81735	18.1806	1.64397	Up	2.35e-12	2e-11	gi|197723812|gb|ACH72790.1|/4.05375e-81/small basic intrinsic protein 1-2 [Olea europaea]
Solyc09g083060.2.1	2011	214	637	10.2988	32.1792	1.64366	Up	0	0	gi|224107933|ref|XP_002314659.1|/5.13423e-122/predicted protein [Populus trichocarpa]
Solyc03g112340.1.1	1197	37	110	2.99152	9.3357	1.64188	Up	1.36e-10	9.36e-10	gi|24745601|dbj|BAC23030.1|/1.02003e-81/ring H2 zinc finger [Solanum tuberosum]
Solyc06g007770.2.1	1037	30	89	2.7998	8.71885	1.63882	Up	8.33e-09	4.77e-08	gi|77745477|gb|ABB02637.1|/3.85583e-95/ER lumen retaining receptor family-like protein [Solanum tuberosum]
Solyc06g050370.1.1	555	58	172	10.1139	31.4835	1.63826	Up	2.44e-15	3.97e-14	gi|225439631|ref|XP_002268948.1|/1.13388e-19/PREDICTED: hypothetical protein [Vitis vinifera]
Solyc03g044020.2.1	4044	28	83	0.670086	2.08504	1.63766	Up	2.71e-08	1.47e-07	gi|147780567|emb|CAN75759.1|/0/hypothetical protein VITISV_017339 [Vitis vinifera]
Solyc01g112080.2.1	1459	109	323	7.23028	22.4903	1.63718	Up	0	0	gi|28207683|gb|AAO32065.1|/0/Erwinia induced protein 1 [Solanum tuberosum]
Solyc01g097350.2.1	1316	107	317	7.86886	24.471	1.63685	Up	0	0	gi|225451336|ref|XP_002279350.1|/8.81186e-98/PREDICTED: hypothetical protein [Vitis vinifera]
Solyc01g098710.2.1	2271	26	77	1.108	3.44446	1.63632	Up	8.83e-08	4.51e-07	gi|224081804|ref|XP_002306494.1|/0/predicted protein [Populus trichocarpa]
Solyc08g061220.2.1	1603	51	151	3.07908	9.56955	1.63595	Up	6.2e-14	8.75e-13	gi|120989|sp|P26981.1|GPA1_SOLLC/0/RecName: Full=Guanine nucleotide-binding protein alpha-1 subunit; Short=GP-alpha-1
Solyc07g025370.2.1	1983	75	222	3.66035	11.3731	1.63557	Up	0	0	gi|224131024|ref|XP_002328434.1|/4.65819e-176/cytochrome P450 [Populus trichocarpa]
Solyc11g013240.1.1	2226	25	74	1.08692	3.37718	1.63557	Up	1.6e-07	7.9e-07	gi|225459469|ref|XP_002284392.1|/0/PREDICTED: hypothetical protein [Vitis vinifera]
Solyc07g063260.2.1	2296	23	68	0.969482	3.00874	1.63388	Up	5.22e-07	2.42e-06	gi|255575318|ref|XP_002528562.1|/0/calmodulin binding protein, putative [Ricinus communis]
Solyc03g033390.2.1	1147	23	68	1.94065	6.02273	1.63388	Up	5.22e-07	2.42e-06	gi|224133644|ref|XP_002327645.1|/2.78715e-105/predicted protein [Populus trichocarpa]
Solyc03g115070.1.1	1908	41	121	2.07965	6.44251	1.63129	Up	2.03e-11	1.52e-10	gi|225457209|ref|XP_002280826.1|/8.64453e-180/PREDICTED: hypothetical protein [Vitis vinifera]
Solyc09g091990.2.1	1602	40	118	2.41647	7.48286	1.63069	Up	3.64e-11	2.64e-10	gi|255554124|ref|XP_002518102.1|/1.54343e-150/conserved hypothetical protein [Ricinus communis]
Solyc04g011440.2.1	2433	514	1516	20.4458	63.3002	1.6304	Up	8.02e-14	1.1e-12	gi|762844|gb|AAB42159.1|/0/Hsc70 [Solanum lycopersicum]
Solyc02g069310.2.1	2543	157	463	5.97499	18.4962	1.63022	Up	0	0	gi|49182276|gb|AAT57638.1|/0/NIM1-like protein 1 [Solanum lycopersicum]
Solyc08g076650.2.1	2920	137	404	4.54069	14.0555	1.63015	Up	2.12e-13	2.51e-12	gi|224074305|ref|XP_002304347.1|/0/predicted protein [Populus trichocarpa]
Solyc10g006270.2.1	796	38	112	4.62013	14.294	1.6294	Up	1.17e-10	8.1e-10	gi|301601256|dbj|BAJ13300.1|/5.39016e-53/autophagy 8 [Ipomoea nil]
Solyc09g092580.2.1	1698	18	53	1.02593	3.17093	1.62797	Up	1.03e-05	3.99e-05	gi|85068658|gb|ABC69409.1|/0/CYP71AT2v2 [Nicotiana tabacum]
Solyc03g117080.2.1	962	16	47	1.60964	4.9633	1.62456	Up	3.43e-05	0.000122015	gi|225443095|ref|XP_002274018.1|/5.74776e-66/PREDICTED: hypothetical protein [Vitis vinifera]
Solyc11g072890.1.1	462	16	47	3.35167	10.3348	1.62456	Up	3.43e-05	0.000121997	gi|225439823|ref|XP_002277319.1|/6.47331e-34/PREDICTED: hypothetical protein [Vitis vinifera]
Solyc06g050800.2.1	1443	16	47	1.07309	3.30887	1.62456	Up	3.43e-05	0.000121978	gi|255559605|ref|XP_002520822.1|/4.01085e-139/amino acid transporter, putative [Ricinus communis]
Solyc09g008340.2.1	609	159	467	25.2676	77.9018	1.62437	Up	2.46e-14	3.8e-13	gi|297739970|emb|CBI30152.3|/3.7452e-25/unnamed protein product [Vitis vinifera]
Solyc05g054010.2.1	3743	15	44	0.387842	1.19421	1.62252	Up	6.27e-05	0.000213204	gi|115381102|gb|ABI96215.1|/0/NBS-LRR resistance protein-like protein [Solanum lycopersicum]
Solyc10g012370.2.1	1518	57	167	3.63402	11.1762	1.62079	Up	5.35e-14	7.7e-13	gi|11559260|dbj|BAB18760.1|/5.34632e-174/beta-cyanoalanine synthase [Solanum tuberosum]
Solyc10g085890.1.1	252	28	82	10.7533	33.0569	1.62017	Up	4.18e-08	2.22e-07	gi|15228037|ref|NP_181218.1|/4.69486e-14/DOGT1 (DON-GLUCOSYLTRANSFERASE 1); UDP-glycosyltransferase/ cis-zeatin O-beta-D-glucosyltransferase/ glucosyltransferase/ quercetin 4'-O-glucosyltransferase/ quercetin 7-O-glucosyltransferase/ trans-zeatin O-beta-D-glucosyltransferase/ transferase, transferring glycosyl groups [Arabidopsis thaliana]
Solyc04g076450.1.1	1365	14	41	0.992611	3.0514	1.62017	Up	0.000114795	0.00037349	gi|218194249|gb|EEC76676.1|/5.67568e-71/hypothetical protein OsI_14655 [Oryza sativa Indica Group]
Solyc02g038690.1.1	405	14	41	3.34547	10.2844	1.62017	Up	0.000114795	0.000373543	gi|122894114|gb|ABM67703.1|/1.49165e-44/histone 2b [Nicotiana benthamiana]
Solyc08g062180.1.1	1164	13	38	1.08087	3.31649	1.61746	Up	0.000210778	0.00065438	gi|255550133|ref|XP_002516117.1|/1.30103e-49/conserved hypothetical protein [Ricinus communis]
Solyc04g077870.2.1	3397	52	152	1.48147	4.54565	1.61746	Up	1.25e-13	1.61e-12	gi|289540885|gb|ADD09562.1|/0/calcium ATPase [Trifolium repens]
Solyc06g059980.2.1	2226	38	111	1.65212	5.06578	1.61646	Up	1.8e-10	1.23e-09	gi|298204800|emb|CBI25298.3|/0/unnamed protein product [Vitis vinifera]
Solyc05g007150.2.1	1291	71	207	5.3225	16.2889	1.61371	Up	0	0	gi|48209877|gb|AAT40483.1|/0/putative UDP-galactose transporter [Solanum demissum]
Solyc04g077360.2.1	2527	46	134	1.76172	5.38701	1.6125	Up	2.65e-12	2.24e-11	gi|225461239|ref|XP_002280717.1|/0/PREDICTED: hypothetical protein [Vitis vinifera]
Solyc05g008810.2.1	1293	46	134	3.44305	10.5282	1.6125	Up	2.65e-12	2.24e-11	gi|224111602|ref|XP_002315917.1|/3.38121e-126/predicted protein [Populus trichocarpa]
Solyc11g064920.1.1	1605	92	268	5.54749	16.9632	1.6125	Up	0	0	gi|296083879|emb|CBI24267.3|/0/unnamed protein product [Vitis vinifera]
Solyc03g006980.2.1	1525	199	579	12.6289	38.5706	1.61077	Up	0	0	gi|225455613|ref|XP_002270630.1|/0/PREDICTED: hypothetical protein [Vitis vinifera]
Solyc08g066680.2.1	2318	20	58	0.835027	2.54192	1.60603	Up	4.82e-06	1.95e-05	gi|225429942|ref|XP_002281263.1|/0/PREDICTED: hypothetical protein [Vitis vinifera]
Solyc01g014140.2.1	440	19	55	4.17912	12.6987	1.60341	Up	8.76e-06	3.43e-05	gi|4235643|gb|AAD13303.1|/5.57226e-33/NL0E [Solanum lycopersicum]
Solyc04g080680.2.1	1479	19	55	1.24328	3.77783	1.60341	Up	8.76e-06	3.43e-05	gi|255538722|ref|XP_002510426.1|/1.6119e-151/ATP binding protein, putative [Ricinus communis]
Solyc06g008090.2.1	4846	28	81	0.559189	1.69805	1.60247	Up	6.44e-08	3.33e-07	gi|116047943|gb|ABJ53197.1|/0/myosin XI-2 [Nicotiana benthamiana]
Solyc02g063060.2.1	2415	56	162	2.24416	6.81469	1.60247	Up	2.44e-14	3.78e-13	gi|224092520|ref|XP_002309643.1|/6.19587e-93/predicted protein [Populus trichocarpa]
Solyc04g007070.2.1	2954	167	483	5.47129	16.6106	1.60215	Up	1.38e-13	1.75e-12	gi|83630761|gb|ABC26878.1|/0/NRC1 [Solanum lycopersicum]
Solyc08g061980.2.1	1958	127	367	6.27733	19.0415	1.60093	Up	3.44e-14	5.18e-13	gi|255550139|ref|XP_002516120.1|/2.90863e-130/conserved hypothetical protein [Ricinus communis]
Solyc04g009620.2.1	1578	18	52	1.10395	3.34768	1.60049	Up	1.6e-05	5.99e-05	gi|2492953|sp|Q42885.1|AROC2_SOLLC/0/RecName: Full=Chorismate synthase 2, chloroplastic; AltName: Full=5-enolpyruvylshikimate-3-phosphate phospholyase 2; Flags: Precursor
Solyc06g076020.2.1	2306	1185	3416	49.7328	150.49	1.5974	Up	1.73e-12	1.52e-11	gi|123613|sp|P24629.1|HSP71_SOLLC/0/RecName: Full=Heat shock cognate 70 kDa protein 1
Solyc02g071700.2.1	1280	17	49	1.28535	3.88897	1.59722	Up	2.91e-05	0.000105179	gi|225443662|ref|XP_002262696.1|/9.76779e-94/PREDICTED: hypothetical protein [Vitis vinifera]
Solyc04g051670.2.1	3372	83	239	2.38218	7.20043	1.5958	Up	1.09e-13	1.44e-12	gi|225438527|ref|XP_002279361.1|/0/PREDICTED: hypothetical protein [Vitis vinifera]
Solyc07g043460.2.1	1812	838	2412	44.7579	135.228	1.59518	Up	0	0	gi|4376203|gb|AAB05376.3|/1.82004e-171/putative cytochrome P-450 [Nicotiana plumbaginifolia]
Solyc12g038980.1.1	468	71	204	14.6824	44.2825	1.59265	Up	0	0	gi|224099217|ref|XP_002311407.1|/1.35239e-66/predicted protein [Populus trichocarpa]
Solyc01g096930.2.1	3767	47	135	1.2075	3.64071	1.5922	Up	3.35e-12	2.78e-11	gi|255546773|ref|XP_002514445.1|/0/phospholipid-transporting atpase, putative [Ricinus communis]
Solyc01g096200.2.1	4444	92	264	2.00354	6.03501	1.59081	Up	0	0	gi|297745511|emb|CBI40591.3|/0/unnamed protein product [Vitis vinifera]
Solyc09g064940.2.1	1176	199	571	16.3768	49.3261	1.5907	Up	0	0	gi|217072906|gb|ACJ84813.1|/8.99863e-107/unknown [Medicago truncatula]
Solyc10g009110.1.1	669	30	86	4.33989	13.0593	1.58935	Up	3.04e-08	1.64e-07	gi|28274832|gb|AAO34705.1|/3.76809e-96/ethylene response factor 3 [Solanum lycopersicum]
Solyc11g072460.1.1	1614	15	43	0.899439	2.70653	1.58935	Up	9.71e-05	0.000318754	gi|225447007|ref|XP_002267415.1|/0/PREDICTED: hypothetical protein [Vitis vinifera]
Solyc03g007250.1.1	693	75	215	10.474	31.5176	1.58935	Up	0	0	gi|2058454|gb|AAB53255.1|/9.52877e-120/CaMB-channel protein [Nicotiana tabacum]
Solyc09g091840.2.1	1836	383	1095	20.1888	60.5884	1.58549	Up	6.86e-14	9.58e-13	gi|159459932|gb|ABW96363.1|/0/glutathione reductase [Ipomoea batatas]
Solyc09g007310.2.1	5005	42	120	0.812137	2.43571	1.58455	Up	6.26e-11	4.45e-10	gi|225439753|ref|XP_002273203.1|/0/PREDICTED: similar to UPL4 (ubiquitin-protein ligase 4) [Vitis vinifera]
Solyc07g053960.2.1	1699	70	200	3.98739	11.9587	1.58455	Up	0	0	gi|302143294|emb|CBI21855.3|/9.0063e-125/unnamed protein product [Vitis vinifera]
Solyc01g094970.2.1	1564	21	60	1.29947	3.89729	1.58455	Up	4.09e-06	1.67e-05	gi|225454336|ref|XP_002277736.1|/2.84756e-178/PREDICTED: hypothetical protein [Vitis vinifera]
Solyc08g066030.2.1	989	14	40	1.36998	4.10877	1.58455	Up	0.000178066	0.000558749	gi|296081594|emb|CBI20599.3|/1.74058e-49/unnamed protein product [Vitis vinifera]
Solyc04g008790.1.1	834	34	97	3.94545	11.8155	1.58242	Up	4.43e-09	2.61e-08	gi|296086315|emb|CBI31756.3|/9.88697e-61/unnamed protein product [Vitis vinifera]
Solyc06g082980.2.1	1024	394	1124	37.2375	111.51	1.58235	Up	0	0	gi|156767187|gb|ABU95101.1|/4.89988e-127/putative C-8,7 sterol isomerase [Solanum tuberosum]
Solyc01g007190.2.1	1084	20	57	1.7856	5.34188	1.58094	Up	7.43e-06	2.93e-05	gi|255583578|ref|XP_002532545.1|/1.03078e-21/conserved hypothetical protein [Ricinus communis]
Solyc10g086280.1.1	984	53	151	5.21272	15.5894	1.58046	Up	2.79e-13	3.15e-12	gi|225440067|ref|XP_002282335.1|/4.00259e-38/PREDICTED: hypothetical protein [Vitis vinifera]
Solyc11g039740.1.1	1161	53	151	4.41802	13.2127	1.58046	Up	2.79e-13	3.15e-12	gi|225430850|ref|XP_002273885.1|/6.59521e-78/PREDICTED: hypothetical protein [Vitis vinifera]
Solyc02g083390.2.1	1117	86	245	7.45125	22.2824	1.58035	Up	0	0	gi|240256489|ref|NP_201407.4|/7.07006e-120/iron ion binding / oxidoreductase/ oxidoreductase, acting on paired donors, with incorporation or reduction of molecular oxygen, 2-oxoglutarate as one donor, and incorporation of one atom each of oxygen into both donors [Arabidopsis thaliana]
Solyc10g054280.1.1	741	33	94	4.31002	12.8872	1.58017	Up	7.98e-09	4.57e-08	gi|225446040|ref|XP_002270586.1|/4.25519e-110/PREDICTED: hypothetical protein [Vitis vinifera]
Solyc05g013740.2.1	2890	33	94	1.1051	3.30429	1.58017	Up	7.98e-09	4.57e-08	gi|225424629|ref|XP_002282307.1|/1.69027e-100/PREDICTED: hypothetical protein [Vitis vinifera]
Solyc06g075660.2.1	1201	13	37	1.04757	3.12973	1.57899	Up	0.000327164	0.000986955	gi|225435070|ref|XP_002284400.1|/2.51991e-52/PREDICTED: similar to MYB transcription factor MYB139 [Vitis vinifera]
Solyc05g005580.2.1	2286	13	37	0.550365	1.64427	1.57899	Up	0.000327164	0.000987084	gi|225424667|ref|XP_002264073.1|/0/PREDICTED: hypothetical protein [Vitis vinifera]
Solyc07g049680.2.1	2371	13	37	0.530635	1.58533	1.57899	Up	0.000327164	0.000987213	gi|297739187|emb|CBI28838.3|/0/unnamed protein product [Vitis vinifera]
Solyc05g012770.2.1	2196	65	185	2.86461	8.5583	1.57899	Up	0	0	gi|164666156|gb|ABA56495.2|/0/transcription factor WRKY2 [Capsicum annuum]
Solyc03g025480.2.1	783	13	37	1.60681	4.80052	1.57899	Up	0.000327164	0.000987342	gi|302143841|emb|CBI22702.3|/3.01158e-08/unnamed protein product [Vitis vinifera]
Solyc00g009090.2.1	3428	13	37	0.367017	1.0965	1.57899	Up	0.000327164	0.000986827	gi|255572297|ref|XP_002527087.1|/0/Leucine-rich repeat receptor protein kinase EXS precursor, putative [Ricinus communis]
Solyc03g059250.2.1	2368	90	256	3.67828	10.9826	1.57812	Up	0	0	gi|225441728|ref|XP_002277339.1|/7.20815e-179/PREDICTED: hypothetical protein [Vitis vinifera]
Solyc03g006310.2.1	2213	32	91	1.39943	4.17742	1.57777	Up	1.44e-08	8.02e-08	gi|224147287|ref|XP_002336447.1|/3.70924e-20/predicted protein [Populus trichocarpa]
Solyc04g079380.1.1	327	19	54	5.62328	16.7762	1.57693	Up	1.35e-05	5.12e-05	gi|88193119|gb|ABD42934.1|/1.21126e-38/ribosomal protein S14 [Juncus effusus]
Solyc09g042710.2.1	1994	19	54	0.922173	2.75117	1.57693	Up	1.35e-05	5.12e-05	gi|255586107|ref|XP_002533717.1|/5.79309e-134/conserved hypothetical protein [Ricinus communis]
Solyc04g049450.2.1	2104	328	932	15.0873	45.0006	1.57661	Up	1.02e-13	1.38e-12	gi|224104643|ref|XP_002313512.1|/0/predicted protein [Populus trichocarpa]
Solyc11g039880.1.1	2229	25	71	1.08546	3.23591	1.57587	Up	5.83e-07	2.68e-06	gi|297744653|emb|CBI37915.3|/0/unnamed protein product [Vitis vinifera]
Solyc03g007800.2.1	4134	25	71	0.585266	1.74476	1.57587	Up	5.83e-07	2.68e-06	gi|225462663|ref|XP_002266509.1|/0/PREDICTED: hypothetical protein [Vitis vinifera]
Solyc01g104690.2.1	502	93	264	17.9293	53.4255	1.57521	Up	0	0	gi|255627095|gb|ACU13892.1|/1.56629e-08/unknown [Glycine max]
Solyc02g077780.2.1	2275	105	298	4.46675	13.3071	1.5749	Up	0	0	gi|297740418|emb|CBI30600.3|/0/unnamed protein product [Vitis vinifera]
Solyc09g097870.2.1	1484	103	292	6.71718	19.9893	1.5733	Up	0	0	gi|298205236|emb|CBI17295.3|/5.66147e-96/unnamed protein product [Vitis vinifera]
Solyc01g086850.2.1	1194	24	68	1.94532	5.78566	1.57247	Up	1.06e-06	4.68e-06	gi|225450193|ref|XP_002264293.1|/4.3822e-93/PREDICTED: hypothetical protein [Vitis vinifera]
Solyc12g027720.1.1	183	36	102	19.0386	56.6236	1.57247	Up	2.1e-09	1.27e-08	gi|82754615|gb|ABB90029.1|/6.07254e-14/ATP synthase CF0 B chain [Solanum tuberosum]
Solyc07g065740.2.1	555	29	82	5.05695	15.0096	1.56955	Up	8.4e-08	4.3e-07	gi|114050555|gb|ABI49427.1|/3.13583e-30/At3g29170 [Arabidopsis thaliana]
Solyc02g081490.2.1	2850	46	130	1.56206	4.6339	1.56878	Up	1.42e-11	1.07e-10	gi|225455114|ref|XP_002268734.1|/5.7885e-170/PREDICTED: hypothetical protein [Vitis vinifera]
Solyc05g051510.2.1	948	46	130	4.69606	13.931	1.56878	Up	1.42e-11	1.07e-10	gi|71370257|gb|AAZ30376.1|/8.56921e-115/PHB1 [Nicotiana benthamiana]
Solyc01g097640.2.1	4103	114	322	2.68898	7.97265	1.568	Up	4.88e-14	7.14e-13	gi|225433573|ref|XP_002270164.1|/0/PREDICTED: hypothetical protein [Vitis vinifera]
Solyc12g006290.1.1	702	57	161	7.85817	23.299	1.568	Up	1.03e-13	1.39e-12	gi|255561156|ref|XP_002521590.1|/1.0493e-83/conserved hypothetical protein [Ricinus communis]
Solyc07g066010.2.1	1788	39	110	2.11096	6.2499	1.56593	Up	5.52e-10	3.57e-09	gi|296089993|emb|CBI39812.3|/0/unnamed protein product [Vitis vinifera]
Solyc02g092930.1.1	1086	121	341	10.783	31.8987	1.56474	Up	0	0	gi|9954112|gb|AAG08959.1|AF122051_1/4.48753e-142/tuber-specific and sucrose-responsive element binding factor [Solanum tuberosum]
Solyc11g005770.1.1	1680	71	200	4.09009	12.094	1.56408	Up	0	0	gi|225431523|ref|XP_002281640.1|/0/PREDICTED: hypothetical protein [Vitis vinifera]
Solyc07g056590.2.1	1658	49	138	2.86019	8.45557	1.56379	Up	3.76e-12	3.09e-11	gi|225462109|ref|XP_002277842.1|/5.32662e-98/PREDICTED: hypothetical protein [Vitis vinifera]
Solyc08g066940.2.1	1712	16	45	0.904482	2.67028	1.56183	Up	8.19e-05	0.000272304	gi|224089038|ref|XP_002308609.1|/6.05386e-145/predicted protein [Populus trichocarpa]
Solyc12g036500.1.1	1767	16	45	0.876329	2.58716	1.56183	Up	8.19e-05	0.000272226	gi|225455940|ref|XP_002276247.1|/6.59435e-110/PREDICTED: hypothetical protein [Vitis vinifera]
Solyc07g055540.2.1	1930	48	135	2.40695	7.10599	1.56183	Up	6.78e-12	5.3e-11	gi|85068678|gb|ABC69419.1|/0/CYP72A56 [Nicotiana tabacum]
Solyc04g077510.2.1	2170	16	45	0.713582	2.10669	1.56183	Up	8.19e-05	0.000272265	gi|257831433|gb|ACV71017.1|/0/UPA17 [Capsicum annuum]
Solyc04g049090.2.1	1878	186	523	9.5852	28.2914	1.56148	Up	5.49e-13	5.53e-12	gi|62208139|gb|AAX77013.1|/0/MLO1 [Solanum lycopersicum]
Solyc05g056570.2.1	1995	106	298	5.14217	15.1747	1.56122	Up	0	0	gi|15289760|dbj|BAB63464.1|/0/calcium dependent protein kinase [Solanum tuberosum]
Solyc05g011830.2.1	2029	37	104	1.76483	5.20714	1.56096	Up	1.78e-09	1.09e-08	gi|255547061|ref|XP_002514588.1|/1.60262e-38/conserved hypothetical protein [Ricinus communis]
Solyc01g098980.2.1	4991	21	59	0.407207	1.20092	1.5603	Up	6.28e-06	2.5e-05	gi|225450964|ref|XP_002280804.1|/0/PREDICTED: hypothetical protein [Vitis vinifera]
Solyc03g025550.2.1	1588	115	323	7.0086	20.6633	1.55987	Up	0	0	gi|225464481|ref|XP_002268346.1|/9.05067e-164/PREDICTED: hypothetical protein [Vitis vinifera]
Solyc06g069570.2.1	1274	150	421	11.3948	33.5707	1.55883	Up	0	0	gi|255547273|ref|XP_002514694.1|/2.54163e-110/synaptosomal associated protein, putative [Ricinus communis]
Solyc05g051410.2.1	1228	31	87	2.44313	7.19729	1.55872	Up	3.95e-08	2.1e-07	gi|4160298|emb|CAA09852.1|/7.009e-118/cyclin D2.1 protein [Nicotiana tabacum]
Solyc09g089940.1.1	1914	67	188	3.38779	9.97847	1.55847	Up	0	0	gi|225425144|ref|XP_002262913.1|/0/PREDICTED: hypothetical protein isoform 2 [Vitis vinifera]
Solyc05g053360.2.1	2278	41	115	1.74186	5.12852	1.55791	Up	2.61e-10	1.74e-09	gi|255556440|ref|XP_002519254.1|/1.04744e-09/conserved hypothetical protein [Ricinus communis]
Solyc10g078860.1.1	3462	46	129	1.28592	3.78539	1.55764	Up	2.15e-11	1.6e-10	gi|225464023|ref|XP_002265454.1|/0/PREDICTED: hypothetical protein [Vitis vinifera]
Solyc03g114950.2.1	2082	625	1751	29.0525	85.4385	1.55623	Up	0	0	gi|297734078|emb|CBI15325.3|/0/unnamed protein product [Vitis vinifera]
Solyc01g066940.2.1	1225	15	42	1.18506	3.48306	1.5554	Up	0.000149853	0.00047623	gi|217072068|gb|ACJ84394.1|/3.05077e-97/unknown [Medicago truncatula]
Solyc02g067840.2.1	1429	60	168	4.06352	11.9433	1.5554	Up	0	0	gi|707001|gb|AAB33256.1|/9.15867e-120/Clostridium pasteurianum ferredoxin homolog [Solanum tuberosum]
Solyc02g080110.2.1	941	20	56	2.05695	6.0457	1.5554	Up	1.14e-05	4.37e-05	gi|302144061|emb|CBI23166.3|/6.17417e-41/unnamed protein product [Vitis vinifera]
Solyc10g045290.1.1	5520	20	56	0.350651	1.03062	1.5554	Up	1.14e-05	4.38e-05	gi|225432752|ref|XP_002283122.1|/0/PREDICTED: hypothetical protein isoform 2 [Vitis vinifera]
Solyc06g074530.1.1	1302	99	277	7.35882	21.6131	1.55436	Up	0	0	gi|193290658|gb|ACF17637.1|/0/putative arogenate dehydratase [Capsicum annuum]
Solyc07g014700.2.1	2509	320	895	12.3434	36.2385	1.55379	Up	0	0	gi|225438093|ref|XP_002272576.1|/0/PREDICTED: hypothetical protein [Vitis vinifera]
Solyc09g074560.2.1	1627	43	120	2.55779	7.49276	1.5506	Up	1.24e-10	8.53e-10	gi|225436783|ref|XP_002268490.1|/1.36876e-98/PREDICTED: hypothetical protein isoform 1 [Vitis vinifera]
Solyc06g034370.1.1	579	19	53	3.17584	9.2992	1.54997	Up	2.07e-05	7.65e-05	gi|224120250|ref|XP_002318283.1|/4.50364e-62/predicted protein [Populus trichocarpa]
Solyc05g052020.2.1	1369	19	53	1.34318	3.93297	1.54997	Up	2.07e-05	7.65e-05	gi|224112821|ref|XP_002332699.1|/9.18984e-146/predicted protein [Populus trichocarpa]
Solyc11g072740.1.1	654	33	92	4.88337	14.2909	1.54914	Up	1.86e-08	1.02e-07	-
Solyc12g038630.1.1	924	42	117	4.39907	12.8636	1.54802	Up	2.21e-10	1.49e-09	gi|225455722|ref|XP_002267313.1|/5.03194e-80/PREDICTED: hypothetical protein [Vitis vinifera]
Solyc10g085630.1.1	1233	14	39	1.09888	3.21329	1.54802	Up	0.000274742	0.000837114	gi|225430480|ref|XP_002283319.1|/7.94556e-170/PREDICTED: hypothetical protein [Vitis vinifera]
Solyc12g019410.1.1	1410	14	39	0.960932	2.80992	1.54802	Up	0.000274742	0.000837224	gi|255577895|ref|XP_002529820.1|/0/ankyrin-kinase, putative [Ricinus communis]
Solyc11g011090.1.1	8616	112	312	1.25804	3.67872	1.54802	Up	0	0	gi|16944811|emb|CAC82811.1|/0/resistance gene-like [Solanum tuberosum subsp. andigenum]
Solyc02g067530.2.1	1237	79	220	6.18075	18.0676	1.54755	Up	0	0	gi|215490183|dbj|BAG86625.1|/1.41395e-150/type 2 proly 4-hydroxylase [Nicotiana tabacum]
Solyc01g094910.2.1	2384	364	1013	14.7768	43.1669	1.5466	Up	3.57e-14	5.36e-13	gi|37903683|gb|AAP46144.1|/0/ferric-chelate reductase [Solanum lycopersicum]
Solyc07g006010.2.1	1426	23	64	1.56096	4.55941	1.54641	Up	2.92e-06	1.22e-05	gi|225445772|ref|XP_002273237.1|/9.7852e-122/PREDICTED: hypothetical protein [Vitis vinifera]
Solyc06g068680.2.1	2729	23	64	0.815658	2.38245	1.54641	Up	2.92e-06	1.22e-05	gi|166199744|sp|Q2HXK9.2|RBOHD_SOLTU/0/RecName: Full=Respiratory burst oxidase homolog protein D; AltName: Full=NADPH oxidase RBOHD; AltName: Full=StRBOHD
Solyc02g079570.2.1	2853	55	153	1.86571	5.44801	1.546	Up	3.79e-13	4.05e-12	gi|224076566|ref|XP_002304962.1|/0/predicted protein [Populus trichocarpa]
Solyc06g071820.2.1	1486	27	75	1.75844	5.12732	1.54391	Up	4.18e-07	1.95e-06	gi|255540423|ref|XP_002511276.1|/1.47326e-144/protein binding protein, putative [Ricinus communis]
Solyc12g009020.1.1	1074	232	644	20.9058	60.9158	1.54291	Up	3.33e-13	3.64e-12	gi|9843771|emb|CAA04261.2|/0/MAP kinase kinase [Solanum lycopersicum]
Solyc04g079480.2.1	1648	31	86	1.82049	5.30139	1.54204	Up	6.02e-08	3.12e-07	gi|26224736|gb|AAN76362.1|/8.06571e-139/serpin-like protein [Citrus x paradisi]
Solyc07g062700.2.1	2076	776	2152	36.1758	105.308	1.54152	Up	1.03e-12	9.52e-12	gi|302142926|emb|CBI20221.3|/0/unnamed protein product [Vitis vinifera]
Solyc07g062270.2.1	1336	22	61	1.59368	4.63844	1.54128	Up	5.3e-06	2.13e-05	gi|186911574|gb|ACC86848.1|/0/gamma-glutamylhydrolase 1 [Solanum lycopersicum]
Solyc02g063510.1.1	993	44	122	4.28832	12.4813	1.54128	Up	1.05e-10	7.27e-10	gi|225438192|ref|XP_002263240.1|/1.92956e-72/PREDICTED: hypothetical protein [Vitis vinifera]
Solyc07g032480.2.1	1765	57	158	3.12546	9.09412	1.54086	Up	2.39e-13	2.77e-12	gi|224062095|ref|XP_002300752.1|/9.20306e-104/predicted protein [Populus trichocarpa]
Solyc09g009500.2.1	1463	26	72	1.71994	4.99961	1.53946	Up	7.54e-07	3.4e-06	gi|297740104|emb|CBI30286.3|/3.19608e-160/unnamed protein product [Vitis vinifera]
Solyc01g005980.2.1	991	82	227	8.008	23.2702	1.53897	Up	0	0	gi|224076008|ref|XP_002304870.1|/2.52554e-48/predicted protein [Populus trichocarpa]
Solyc01g109790.2.1	2109	258	714	11.8393	34.393	1.53853	Up	1.79e-13	2.18e-12	gi|83630945|gb|ABC26921.1|/0/ADPglucose pyrophosphorylase large subunit [Solanum lycopersicum]
Solyc04g071030.1.1	1284	30	83	2.26121	6.56691	1.53812	Up	1.08e-07	5.48e-07	gi|13539578|emb|CAC35703.1|/0/photoperiod responsive protein [Solanum tuberosum subsp. andigenum]
Solyc02g082510.1.1	1278	137	379	10.3747	30.127	1.538	Up	2.12e-13	2.51e-12	gi|255561435|ref|XP_002521728.1|/5.77665e-179/amino acid transporter, putative [Ricinus communis]
Solyc03g006500.2.1	1364	34	94	2.41239	7.00103	1.5371	Up	1.57e-08	8.73e-08	gi|297742896|emb|CBI35687.3|/1.56532e-129/unnamed protein product [Vitis vinifera]
Solyc01g103070.2.1	950	17	47	1.73185	5.026	1.5371	Up	6.88e-05	0.000232878	gi|255573836|ref|XP_002527837.1|/3.9551e-19/conserved hypothetical protein [Ricinus communis]
Solyc02g094190.2.1	2235	17	47	0.736131	2.13633	1.5371	Up	6.88e-05	0.000232912	gi|225451469|ref|XP_002270737.1|/0/PREDICTED: hypothetical protein [Vitis vinifera]
Solyc01g107170.2.1	1299	17	47	1.26655	3.67567	1.5371	Up	6.88e-05	0.000232946	gi|118197979|gb|ABK78777.1|/1.22454e-83/zinc finger protein [Solanum tuberosum]
Solyc04g018110.1.1	729	254	702	33.7202	97.8268	1.53662	Up	2.07e-13	2.46e-12	gi|225441325|ref|XP_002276334.1|/3.55591e-45/PREDICTED: hypothetical protein [Vitis vinifera]
Solyc09g059430.2.1	1049	76	210	7.01168	20.3372	1.53629	Up	0	0	gi|225470037|ref|XP_002265336.1|/8.52837e-66/PREDICTED: hypothetical protein [Vitis vinifera]
Solyc02g032650.2.1	3253	42	116	1.24954	3.62261	1.53564	Up	3.36e-10	2.22e-09	gi|255553307|ref|XP_002517696.1|/0/TMV resistance protein N, putative [Ricinus communis]
Solyc09g010060.2.1	3236	21	58	0.628051	1.82082	1.53564	Up	9.61e-06	3.74e-05	gi|11132775|sp|O23826.1|K125_TOBAC/0/RecName: Full=125 kDa kinesin-related protein
Solyc03g115950.2.1	554	21	58	3.66854	10.6357	1.53564	Up	9.61e-06	3.74e-05	gi|224124186|ref|XP_002330126.1|/3.37374e-08/predicted protein [Populus trichocarpa]
Solyc06g071000.2.1	1929	193	533	9.68298	28.07	1.53551	Up	1.95e-14	3.05e-13	gi|149938952|gb|ABR45721.1|/0/P5CDH1 [Actinidia chinensis]
Solyc11g017240.1.1	768	46	127	5.79669	16.7993	1.5351	Up	4.95e-11	3.54e-10	gi|5732018|gb|AAD48923.1|L47356_1/2.29562e-130/chorimate mutase [Solanum lycopersicum]
Solyc02g087980.2.1	3953	25	69	0.612064	1.77325	1.53464	Up	1.36e-06	5.94e-06	gi|296082911|emb|CBI22212.3|/0/unnamed protein product [Vitis vinifera]
Solyc03g113040.2.1	2947	54	149	1.77336	5.13635	1.53426	Up	1.11e-12	1.02e-11	gi|225456715|ref|XP_002274303.1|/0/PREDICTED: hypothetical protein [Vitis vinifera]
Solyc09g074230.2.1	1751	29	80	1.60286	4.64143	1.53392	Up	1.95e-07	9.58e-07	gi|23504385|emb|CAC00697.2|/0/putative sugar transporter [Solanum lycopersicum]
Solyc02g080210.2.1	10560	29	80	0.265777	0.769616	1.53392	Up	1.95e-07	9.58e-07	gi|255554971|ref|XP_002518523.1|/0/Pectinesterase precursor, putative [Ricinus communis]
Solyc12g043160.1.1	192	380	1048	191.543	554.509	1.53354	Up	0	0	gi|300078545|gb|ADJ67180.1|/1.65112e-06/F9L1.21 protein [Jatropha curcas]
Solyc01g108340.2.1	1618	161	444	9.63011	27.8774	1.53347	Up	0	0	gi|225428707|ref|XP_002284980.1|/9.31991e-156/PREDICTED: hypothetical protein [Vitis vinifera]
Solyc12g049390.1.1	1539	94	259	5.91116	17.0966	1.53219	Up	0	0	gi|147803431|emb|CAN62240.1|/0/hypothetical protein VITISV_033728 [Vitis vinifera]
Solyc01g100030.2.1	1058	53	146	4.84813	14.0189	1.53188	Up	1.97e-12	1.71e-11	gi|416922|sp|P32518.1|DUT_SOLLC/6.57036e-90/RecName: Full=Deoxyuridine 5'-triphosphate nucleotidohydrolase; Short=dUTPase; AltName: Full=P18; AltName: Full=dUTP pyrophosphatase
Solyc06g048820.1.1	327	53	146	15.686	45.3579	1.53188	Up	1.97e-12	1.71e-11	gi|139780|sp|P20144.1|WUN1_SOLTU/1.92486e-52/Wound-induced protein 1
Solyc02g076750.1.1	1053	64	176	5.88214	16.9798	1.52941	Up	0	0	gi|27728675|gb|AAO18731.1|/4.34747e-118/cysteine protease [Gossypium hirsutum]
Solyc05g051490.2.1	2927	36	99	1.19032	3.43606	1.52941	Up	7.39e-09	4.25e-08	gi|297741834|emb|CBI33147.3|/0/unnamed protein product [Vitis vinifera]
Solyc03g013600.1.1	531	16	44	2.91615	8.41795	1.52941	Up	0.000125699	0.000404249	gi|89280689|ref|YP_514906.1|/1.27713e-70/NADH dehydrogenase subunit 6 [Solanum lycopersicum]
Solyc04g074500.2.1	1370	52	143	3.67339	10.6039	1.52941	Up	3.5e-12	2.9e-11	gi|224066977|ref|XP_002302308.1|/3.98626e-149/predicted protein [Populus trichocarpa]
Solyc01g068580.2.1	1113	59	162	5.13028	14.7866	1.52718	Up	1.45e-13	1.83e-12	gi|255556659|ref|XP_002519363.1|/6.15254e-102/Protein C9orf78, putative [Ricinus communis]
Solyc01g109460.2.1	1855	954	2619	49.7724	143.43	1.52693	Up	9.97e-13	9.27e-12	gi|255556097|ref|XP_002519083.1|/0/sugar transporter, putative [Ricinus communis]
Solyc07g039200.2.1	1592	167	458	10.1521	29.2261	1.52547	Up	1.38e-13	1.75e-12	gi|82400122|gb|ABB72800.1|/0/WD-40 repeat protein-like protein [Solanum tuberosum]
Solyc09g015160.2.1	491	170	466	33.5082	96.4168	1.52477	Up	3.23e-13	3.54e-12	gi|225439548|ref|XP_002263463.1|/9.65202e-37/PREDICTED: hypothetical protein [Vitis vinifera]
Solyc04g082500.2.1	1489	123	337	7.99455	22.9924	1.52406	Up	0	0	gi|225457554|ref|XP_002272490.1|/1.24768e-151/PREDICTED: hypothetical protein [Vitis vinifera]
Solyc05g008990.2.1	2248	46	126	1.98037	5.69406	1.52369	Up	7.49e-11	5.27e-10	gi|297737780|emb|CBI26981.3|/1.02308e-150/unnamed protein product [Vitis vinifera]
Solyc09g014160.1.1	1980	23	63	1.12421	3.23239	1.52369	Up	4.46e-06	1.81e-05	gi|225440616|ref|XP_002273894.1|/4.06368e-180/PREDICTED: hypothetical protein [Vitis vinifera]
Solyc06g005170.2.1	1494	161	441	10.4294	29.9872	1.52369	Up	0	0	gi|30171845|gb|AAP20421.1|/0/mitogen-activated protein kinase 3 [Solanum lycopersicum]
Solyc06g007120.2.1	2185	23	63	1.01873	2.92912	1.52369	Up	4.46e-06	1.81e-05	gi|158827646|gb|ABW81000.1|/0/PI-phospholipase C PLC4 [Solanum lycopersicum]
Solyc07g043560.2.1	3044	356	975	11.3185	32.5393	1.5235	Up	4.94e-13	5.07e-12	gi|225462606|ref|XP_002272000.1|/0/PREDICTED: hypothetical protein [Vitis vinifera]
Solyc04g015690.2.1	3395	88	241	2.50857	7.2115	1.52343	Up	0	0	gi|15485612|emb|CAC67408.1|/0/insulin degrading enzyme [Solanum lycopersicum]
Solyc02g093410.2.1	1570	65	178	4.0068	11.5178	1.52334	Up	0	0	gi|225452312|ref|XP_002272486.1|/1.1994e-176/PREDICTED: hypothetical protein [Vitis vinifera]
Solyc11g017000.1.1	1935	61	167	3.05093	8.76766	1.52294	Up	7.88e-14	1.08e-12	gi|297735822|emb|CBI18542.3|/0/unnamed protein product [Vitis vinifera]
Solyc01g102940.2.1	3563	381	1043	10.3489	29.7383	1.52285	Up	2.42e-13	2.81e-12	gi|225465288|ref|XP_002270977.1|/0/PREDICTED: hypothetical protein [Vitis vinifera]
Solyc05g055260.2.1	590	34	93	5.57713	16.0132	1.52167	Up	2.38e-08	1.3e-07	gi|87240819|gb|ABD32677.1|/8.31306e-35/Like-Sm ribonucleoprotein-related, core [Medicago truncatula]
Solyc04g080360.2.1	2819	83	227	2.84949	8.18048	1.52148	Up	1.09e-13	1.44e-12	gi|255538636|ref|XP_002510383.1|/0/ATP binding protein, putative [Ricinus communis]
Solyc10g081570.1.1	1206	75	205	6.01863	17.2685	1.52064	Up	0	0	gi|8096269|dbj|BAA95789.1|/8.6133e-12/KED [Nicotiana tabacum]
Solyc04g012160.2.1	1486	60	164	3.90766	11.2117	1.52064	Up	5.62e-14	8.04e-13	gi|121309739|dbj|BAF44192.1|/0/SNF1-related kinase [Solanum lycopersicum]
Solyc10g081540.1.1	1497	15	41	0.969735	2.78234	1.52064	Up	0.00022995	0.000710182	gi|255579442|ref|XP_002530564.1|/5.08294e-169/diphteria toxin resistance protein 2, dph2, putative [Ricinus communis]
Solyc11g068770.1.1	858	15	41	1.69195	4.8545	1.52064	Up	0.00022995	0.000710277	gi|224131812|ref|XP_002328114.1|/4.43324e-120/predicted protein [Populus trichocarpa]
Solyc03g025950.2.1	1011	485	1324	46.4274	133.041	1.51882	Up	6.13e-13	6.05e-12	gi|224134737|ref|XP_002321894.1|/2.93866e-84/predicted protein [Populus trichocarpa]
Solyc02g063090.2.1	2025	74	202	3.53664	10.1339	1.51873	Up	0	0	gi|302399067|gb|ADL36828.1|/0/TCP domain class transcription factor [Malus x domestica]
Solyc01g108580.2.1	1336	85	232	6.15738	17.6413	1.51856	Up	0	0	gi|225428761|ref|XP_002285064.1|/2.45337e-95/PREDICTED: hypothetical protein [Vitis vinifera]
Solyc04g014530.1.1	702	48	131	6.61741	18.9576	1.51843	Up	3.54e-11	2.57e-10	gi|22074050|gb|AAK95688.1|/4.03383e-43/ethylene-responsive factor 1 [Solanum lycopersicum]
Solyc04g017610.2.1	2328	22	60	0.914584	2.61828	1.51743	Up	8.07e-06	3.17e-05	gi|224069603|ref|XP_002326384.1|/1.01615e-76/predicted protein [Populus trichocarpa]
Solyc10g084230.1.1	576	33	90	5.54466	15.8733	1.51743	Up	4.29e-08	2.27e-07	gi|297741575|emb|CBI32707.3|/3.78996e-37/unnamed protein product [Vitis vinifera]
Solyc01g007220.2.1	1066	329	897	29.8691	85.4837	1.51699	Up	0	0	gi|312282849|dbj|BAJ34290.1|/8.47873e-61/unnamed protein product [Thellungiella halophila]
Solyc11g006500.1.1	699	62	169	8.58417	24.5617	1.51666	Up	0	0	gi|224113397|ref|XP_002316482.1|/1.07151e-96/predicted protein [Populus trichocarpa]
Solyc04g082200.2.1	1157	954	2599	79.7993	228.203	1.51587	Up	9.97e-13	9.28e-12	gi|38639308|gb|AAR25792.1|/1.80742e-27/cold-stress inducible protein C17 [Solanum tuberosum]
Solyc01g110060.2.1	1727	101	275	5.65995	16.1766	1.51505	Up	0	0	gi|27597229|dbj|BAC55155.1|/0/purple acid phosphatase [Nicotiana tabacum]
Solyc05g005260.1.1	852	90	245	10.2232	29.2129	1.51476	Up	0	0	gi|225425531|ref|XP_002266520.1|/6.91565e-41/PREDICTED: hypothetical protein [Vitis vinifera]
Solyc02g079130.2.1	1047	43	117	3.97471	11.3524	1.51407	Up	4.3e-10	2.81e-09	gi|255636789|gb|ACU18728.1|/4.51165e-75/unknown [Glycine max]
Solyc07g063520.2.1	1508	210	571	13.4773	38.4665	1.51308	Up	0	0	gi|295824575|gb|ADG37658.1|/2.9366e-132/DUF300 family protein [Nicotiana tabacum]
Solyc10g085060.1.1	2592	32	87	1.19481	3.40983	1.51292	Up	7.71e-08	3.96e-07	gi|297740250|emb|CBI30432.3|/0/unnamed protein product [Vitis vinifera]
Solyc02g085670.2.1	1786	39	106	2.11333	6.02938	1.51249	Up	2.93e-09	1.75e-08	gi|297735205|emb|CBI17567.3|/0/unnamed protein product [Vitis vinifera]
Solyc01g090430.2.1	3145	198	538	6.09296	17.3784	1.51208	Up	0	0	gi|83630761|gb|ABC26878.1|/0/NRC1 [Solanum lycopersicum]
Solyc02g094280.2.1	2285	205	557	8.68263	24.7638	1.51203	Up	4.12e-13	4.34e-12	gi|296082320|emb|CBI21325.3|/0/unnamed protein product [Vitis vinifera]
Solyc06g069190.2.1	2008	53	144	2.55444	7.28529	1.51198	Up	4.45e-12	3.6e-11	gi|225455900|ref|XP_002275943.1|/0/PREDICTED: hypothetical protein [Vitis vinifera]
Solyc05g053010.1.1	2073	21	57	0.980401	2.79334	1.51055	Up	1.46e-05	5.53e-05	gi|225449434|ref|XP_002278015.1|/0/PREDICTED: hypothetical protein [Vitis vinifera]
Solyc07g055810.2.1	3163	91	247	2.78436	7.93315	1.51055	Up	0	0	gi|225446720|ref|XP_002278131.1|/0/PREDICTED: hypothetical protein [Vitis vinifera]
Solyc05g013990.2.1	2053	436	1183	20.5533	58.5388	1.51002	Up	1.29e-13	1.66e-12	gi|1587206|prf||2206327A/0/T complex protein
Solyc02g032510.2.1	1161	73	198	6.08519	17.3253	1.50951	Up	0	0	gi|255558542|ref|XP_002520296.1|/1.97366e-82/protein binding protein, putative [Ricinus communis]
Solyc08g075870.2.1	2333	121	328	5.01943	14.2826	1.50866	Up	0	0	gi|224139094|ref|XP_002326766.1|/0/predicted protein [Populus trichocarpa]
Solyc08g075970.2.1	1462	24	65	1.58872	4.51663	1.50738	Up	3.74e-06	1.53e-05	gi|32470632|gb|AAP45159.1|/2.63281e-138/Plant viral-response family protein [Solanum bulbocastanum]
Solyc06g069780.2.1	1188	116	314	9.44986	26.8511	1.50661	Up	6.64e-14	9.29e-13	gi|225457415|ref|XP_002284912.1|/9.81741e-61/PREDICTED: hypothetical protein [Vitis vinifera]
Solyc04g076990.2.1	1816	211	571	11.2448	31.9425	1.50622	Up	1.96e-13	2.34e-12	gi|255537884|ref|XP_002510007.1|/0/Receptor protein kinase CLAVATA1 precursor, putative [Ricinus communis]
Solyc03g111210.2.1	2184	17	46	0.753321	2.1397	1.50607	Up	0.000105147	0.000343746	gi|224069701|ref|XP_002303023.1|/0/predicted protein [Populus trichocarpa]
Solyc04g079410.2.1	1189	17	46	1.38373	3.93029	1.50607	Up	0.000105147	0.000343795	gi|302142377|emb|CBI19580.3|/1.62198e-55/unnamed protein product [Vitis vinifera]
Solyc09g089510.2.1	483	20	54	4.00744	11.3578	1.50293	Up	2.66e-05	9.68e-05	gi|73920913|gb|AAZ94182.1|/6.86144e-40/proteinase inhibitor I precursor [Solanum tuberosum]
Solyc10g011660.2.1	2001	70	189	3.38559	9.5954	1.50293	Up	0	0	gi|86212377|gb|ABC87761.1|/0/JAR1-like protein [Nicotiana attenuata]
Solyc11g012840.1.1	987	40	108	3.92217	11.1162	1.50293	Up	2.47e-09	1.49e-08	gi|225459573|ref|XP_002285860.1|/4.29482e-157/PREDICTED: hypothetical protein [Vitis vinifera]
Solyc01g094860.2.1	2839	33	89	1.12495	3.18473	1.50131	Up	6.48e-08	3.35e-07	gi|297745357|emb|CBI40437.3|/0/unnamed protein product [Vitis vinifera]
Solyc09g097970.2.1	1299	115	310	8.56786	24.2438	1.50061	Up	0	0	gi|62526573|gb|AAX84672.1|/6.11082e-168/aldo/keto reductase AKR [Manihot esculenta]
Solyc04g010080.2.1	2353	59	159	2.42669	6.86473	1.50021	Up	4.75e-13	4.89e-12	gi|225465631|ref|XP_002268271.1|/0/PREDICTED: hypothetical protein [Vitis vinifera]
Solyc06g006040.1.1	3063	104	280	3.28602	9.28665	1.49882	Up	0	0	gi|255572272|ref|XP_002527075.1|/0/serine-threonine protein kinase, plant-type, putative [Ricinus communis]
Solyc05g005980.2.1	2129	81	218	3.68208	10.4023	1.49831	Up	2.46e-14	3.8e-13	gi|296081862|emb|CBI20867.3|/0/unnamed protein product [Vitis vinifera]
Solyc01g086710.2.1	3676	71	191	1.86925	5.27845	1.49766	Up	0	0	gi|296087844|emb|CBI35100.3|/0/unnamed protein product [Vitis vinifera]
Solyc03g093450.2.1	2735	29	78	1.02618	2.89725	1.4974	Up	4.49e-07	2.09e-06	gi|147858097|emb|CAN78862.1|/0/hypothetical protein VITISV_021538 [Vitis vinifera]
Solyc07g055640.1.1	2466	32	86	1.25586	3.54286	1.49624	Up	1.16e-07	5.86e-07	gi|208429106|gb|ACI26722.1|/1.48751e-150/receptor-like kinase [Nicotiana glutinosa]
Solyc06g083270.2.1	1096	16	43	1.41284	3.98571	1.49624	Up	0.000191921	0.00059962	gi|77745477|gb|ABB02637.1|/1.46851e-124/ER lumen retaining receptor family-like protein [Solanum tuberosum]
Solyc07g044810.2.1	1487	64	172	4.16536	11.7508	1.49624	Up	0	0	gi|225446891|ref|XP_002284045.1|/1.28169e-164/PREDICTED: hypothetical protein [Vitis vinifera]
Solyc08g079310.2.1	2305	51	137	2.14133	6.03807	1.49558	Up	2.12e-11	1.58e-10	gi|225426905|ref|XP_002263860.1|/0/PREDICTED: hypothetical protein [Vitis vinifera]
Solyc05g009140.2.1	1540	19	51	1.19403	3.36432	1.49447	Up	4.82e-05	0.000168033	gi|225424037|ref|XP_002282946.1|/2.1411e-170/PREDICTED: hypothetical protein [Vitis vinifera]
Solyc10g012080.2.1	1125	41	110	3.52708	9.93318	1.49378	Up	2.08e-09	1.26e-08	gi|218191995|gb|EEC74422.1|/3.67364e-94/hypothetical protein OsI_09791 [Oryza sativa Indica Group]
Solyc05g055880.2.1	1721	22	59	1.23716	3.48273	1.49319	Up	1.23e-05	4.67e-05	gi|13623892|dbj|BAB41076.1|/0/MAR-binding protein [Nicotiana tabacum]
Solyc05g009330.2.1	940	44	118	4.53011	12.7527	1.49319	Up	5.45e-10	3.53e-09	gi|217069922|gb|ACJ83321.1|/1.26886e-70/unknown [Medicago truncatula]
Solyc03g115700.2.1	1828	88	236	4.65897	13.1155	1.49319	Up	0	0	gi|37901484|gb|AAP51269.1|/0/SNF1-related protein kinase [Solanum lycopersicum]
Solyc04g077820.2.1	1024	25	67	2.36278	6.64696	1.49221	Up	3.14e-06	1.3e-05	gi|147785331|emb|CAN72851.1|/2.61628e-104/hypothetical protein VITISV_013942 [Vitis vinifera]
Solyc07g005520.1.1	1326	28	75	2.04361	5.746	1.49144	Up	8.08e-07	3.63e-06	gi|255584457|ref|XP_002532959.1|/0/potassium channel tetramerization domain-containing protein, putative [Ricinus communis]
Solyc02g086550.2.1	1596	34	91	2.06172	5.79237	1.49031	Up	5.44e-08	2.85e-07	gi|225452380|ref|XP_002275670.1|/2.24622e-170/PREDICTED: hypothetical protein [Vitis vinifera]
Solyc07g061740.2.1	1647	68	182	3.99576	11.226	1.49031	Up	0	0	gi|225433803|ref|XP_002269761.1|/3.6969e-67/PREDICTED: hypothetical protein [Vitis vinifera]
Solyc10g007930.2.1	1232	46	123	3.61352	10.1424	1.48893	Up	2.57e-10	1.71e-09	gi|85068622|gb|ABC69391.1|/2.86223e-111/CYP72A53v2 [Nicotiana tabacum]
Solyc09g059600.2.1	2304	55	147	2.31028	6.48161	1.48829	Up	4.69e-12	3.78e-11	gi|225463870|ref|XP_002268712.1|/0/PREDICTED: hypothetical protein [Vitis vinifera]
Solyc11g064850.1.1	1122	30	80	2.58769	7.24345	1.48501	Up	3.76e-07	1.77e-06	gi|224103959|ref|XP_002313261.1|/6.12669e-158/predicted protein [Populus trichocarpa]
Solyc02g081390.2.1	2082	24	64	1.11561	3.12282	1.48501	Up	5.67e-06	2.27e-05	gi|224079714|ref|XP_002305924.1|/0/predicted protein [Populus trichocarpa]
Solyc03g121890.1.1	1752	21	56	1.16003	3.24715	1.48501	Up	2.22e-05	8.16e-05	gi|297743056|emb|CBI35923.3|/1.09533e-48/unnamed protein product [Vitis vinifera]
Solyc06g075010.2.1	2138	99	264	4.48138	12.5442	1.48501	Up	0	0	gi|225436538|ref|XP_002277357.1|/0/PREDICTED: hypothetical protein [Vitis vinifera]
Solyc08g082230.2.1	905	18	48	1.9249	5.38816	1.48501	Up	8.77e-05	0.000289811	gi|224058306|ref|XP_002299479.1|/1.17717e-09/predicted protein [Populus trichocarpa]
Solyc11g072290.1.1	681	30	80	4.26342	11.9341	1.48501	Up	3.76e-07	1.77e-06	gi|21552979|gb|AAM62409.1|AF480487_1/2.98014e-112/Rar1 [Nicotiana tabacum]
Solyc04g081510.2.1	2138	98	261	4.43611	12.4017	1.48317	Up	0	0	gi|225457955|ref|XP_002274931.1|/0/PREDICTED: hypothetical protein [Vitis vinifera]
Solyc04g080180.1.1	1920	95	253	4.78857	13.3865	1.48311	Up	0	0	gi|302142472|emb|CBI19675.3|/0/unnamed protein product [Vitis vinifera]
Solyc12g049410.1.1	3051	62	165	1.96668	5.49402	1.4821	Up	1.23e-13	1.59e-12	gi|224119536|ref|XP_002331185.1|/0/predicted protein [Populus trichocarpa]
Solyc06g068860.2.1	3501	336	894	9.28819	25.9414	1.48179	Up	1.47e-13	1.85e-12	gi|301176645|gb|ADK66339.1|/0/alpha-mannosidase [Solanum lycopersicum]
Solyc04g077390.2.1	2808	368	979	12.6834	35.4188	1.48158	Up	1.64e-14	2.59e-13	gi|225461247|ref|XP_002280938.1|/0/PREDICTED: hypothetical protein [Vitis vinifera]
Solyc02g078650.2.1	2181	85	226	3.77179	10.5269	1.48076	Up	0	0	gi|222093457|gb|ACM43505.1|/0/polyphenoloxidase [Camellia nitidissima]
Solyc03g005220.2.1	2071	82	218	3.83193	10.6936	1.48061	Up	0	0	gi|224131422|ref|XP_002328535.1|/4.15473e-42/histone 2 [Populus trichocarpa]
Solyc02g085760.2.1	1417	120	319	8.19587	22.8701	1.4805	Up	0	0	gi|255551392|ref|XP_002516742.1|/5.16507e-99/conserved hypothetical protein [Ricinus communis]
Solyc01g102540.2.1	3589	64	170	1.7258	4.81198	1.47937	Up	7.33e-15	1.18e-13	gi|296087564|emb|CBI34153.3|/0/unnamed protein product [Vitis vinifera]
Solyc01g096810.2.1	2074	256	680	11.9458	33.308	1.47937	Up	0	0	gi|14280044|gb|AAK58859.1|AF328786_1/0/EIL3 [Solanum lycopersicum]
Solyc09g091550.2.1	1423	29	77	1.97232	5.4971	1.47878	Up	6.77e-07	3.07e-06	gi|283971038|gb|ADB54832.1|/0/S-adenosyl-L-methionine: salicylic acid carboxyl methyltransferase [Solanum lycopersicum]
Solyc08g069100.1.1	2013	58	154	2.78848	7.77186	1.47878	Up	1.87e-12	1.63e-11	gi|255548592|ref|XP_002515352.1|/0/protein binding protein, putative [Ricinus communis]
Solyc08g067410.1.1	1518	58	154	3.69777	10.3062	1.47878	Up	1.87e-12	1.63e-11	gi|224089128|ref|XP_002308642.1|/0/beta-ketoacyl-coa synthase family protein [Populus trichocarpa]
Solyc02g067660.2.1	2000	168	446	8.12949	22.6544	1.47856	Up	1.09e-13	1.44e-12	gi|255552710|ref|XP_002517398.1|/4.45216e-134/hypothetical protein RCOM_0852460 [Ricinus communis]
Solyc12g014410.1.1	1176	55	146	4.52626	12.6123	1.47844	Up	7.05e-12	5.5e-11	gi|225460893|ref|XP_002278706.1|/2.53006e-109/PREDICTED: hypothetical protein [Vitis vinifera]
Solyc03g121970.1.1	1227	52	138	4.1015	11.4257	1.47806	Up	2.68e-11	1.97e-10	gi|224073724|ref|XP_002304143.1|/1.28626e-95/predicted protein [Populus trichocarpa]
Solyc02g081850.2.1	1618	176	467	10.5273	29.3215	1.47782	Up	0	0	gi|297738030|emb|CBI27231.3|/0/unnamed protein product [Vitis vinifera]
Solyc10g086500.1.1	774	49	130	6.12687	17.0628	1.47763	Up	1.01e-10	7.05e-10	gi|57335416|emb|CAH05260.1|/1.77099e-154/steroid 5 alpha reductase DET2 [Solanum lycopersicum]
Solyc04g074480.2.1	1968	908	2408	44.6524	124.302	1.47705	Up	7.04e-13	6.8e-12	gi|584778|sp|P37216.1|AROG_SOLLC/0/RecName: Full=Phospho-2-dehydro-3-deoxyheptonate aldolase 2, chloroplastic; AltName: Full=3-deoxy-D-arabino-heptulosonate 7-phosphate synthase 2; AltName: Full=DAHP synthase 2; AltName: Full=Phospho-2-keto-3-deoxyheptonate aldolase 2; Flags: Precursor
Solyc06g006000.2.1	825	43	114	5.04427	14.0378	1.4766	Up	1.46e-09	9.1e-09	gi|225434704|ref|XP_002280988.1|/1.06793e-51/PREDICTED: hypothetical protein [Vitis vinifera]
Solyc06g007320.2.1	3709	816	2161	21.292	59.1897	1.47503	Up	1.61e-12	1.42e-11	gi|225434502|ref|XP_002275617.1|/0/PREDICTED: hypothetical protein [Vitis vinifera]
Solyc09g007480.2.1	686	51	135	7.19498	19.9921	1.47436	Up	4.77e-11	3.42e-10	-
Solyc05g014650.2.1	1075	34	90	3.06094	8.50515	1.47436	Up	8.19e-08	4.2e-07	gi|255630200|gb|ACU15455.1|/1.60306e-51/unknown [Glycine max]
Solyc03g116170.2.1	1044	34	90	3.15183	8.7577	1.47436	Up	8.19e-08	4.2e-07	gi|255638203|gb|ACU19415.1|/2.99897e-87/unknown [Glycine max]
Solyc02g063240.2.1	1314	51	135	3.75629	10.4373	1.47436	Up	4.77e-11	3.42e-10	gi|4426627|gb|AAD20458.1|/3.63095e-152/sterol-C5(6)-desaturase homolog [Nicotiana tabacum]
Solyc02g064960.2.1	2125	31	82	1.41184	3.92015	1.47333	Up	3.15e-07	1.5e-06	gi|5081555|gb|AAD39439.1|AF132001_1/5.9802e-161/PHAP2A protein [Petunia x hybrida]
Solyc09g005360.2.1	1079	45	119	4.03622	11.204	1.47294	Up	6.88e-10	4.42e-09	gi|225439426|ref|XP_002265093.1|/2.23e-93/PREDICTED: hypothetical protein [Vitis vinifera]
Solyc03g033540.2.1	2287	426	1126	18.0272	50.0173	1.47226	Up	2.54e-13	2.94e-12	gi|241994912|gb|ACS74732.1|/0/calcium-dependent protein kinase [Solanum lycopersicum]
Solyc09g092480.1.1	1407	128	338	8.8044	24.4045	1.47085	Up	0	0	gi|209954709|dbj|BAG80545.1|/0/UDP-glucose:glucosyltransferase [Lycium barbarum]
Solyc07g056410.2.1	3388	25	66	0.714135	1.97901	1.47051	Up	4.74e-06	1.92e-05	gi|225470798|ref|XP_002263001.1|/0/PREDICTED: hypothetical protein [Vitis vinifera]
Solyc09g057660.2.1	2176	122	322	5.42606	15.033	1.47015	Up	0	0	gi|296085741|emb|CBI29552.3|/0/unnamed protein product [Vitis vinifera]
Solyc06g084410.2.1	872	22	58	2.44169	6.75709	1.46852	Up	1.85e-05	6.9e-05	gi|255551577|ref|XP_002516834.1|/1.36118e-41/Histidine-containing phosphotransfer protein, putative [Ricinus communis]
Solyc03g033460.2.1	2381	44	116	1.78845	4.94933	1.46852	Up	1.23e-09	7.68e-09	gi|297735002|emb|CBI17364.3|/0/unnamed protein product [Vitis vinifera]
Solyc01g088030.2.1	870	22	58	2.4473	6.77262	1.46852	Up	1.85e-05	6.91e-05	gi|225449967|ref|XP_002271242.1|/4.31348e-46/PREDICTED: hypothetical protein [Vitis vinifera]
Solyc01g102840.2.1	2438	30	79	1.19089	3.29186	1.46686	Up	5.67e-07	2.61e-06	gi|255556649|ref|XP_002519358.1|/2.50065e-150/leucine-rich repeat-containing protein, putative [Ricinus communis]
Solyc03g093430.2.1	1448	49	129	3.275	9.05043	1.46649	Up	1.52e-10	1.04e-09	gi|224129900|ref|XP_002328831.1|/4.73152e-164/predicted protein [Populus trichocarpa]
Solyc01g107250.2.1	1151	234	616	19.6754	54.3693	1.4664	Up	3.67e-13	3.96e-12	gi|225428947|ref|XP_002263235.1|/5.47314e-93/PREDICTED: hypothetical protein [Vitis vinifera]
Solyc01g106230.2.1	11542	38	100	0.31863	0.880171	1.4659	Up	1.79e-08	9.85e-08	gi|147855054|emb|CAN82365.1|/6.37588e-48/hypothetical protein VITISV_027616 [Vitis vinifera]
Solyc06g050300.1.1	1326	27	71	1.97063	5.43955	1.46483	Up	2.19e-06	9.31e-06	gi|229609827|gb|ACQ83529.1|/7.18311e-156/CBL-interacting protein kinase 13 [Vitis vinifera]
Solyc12g049290.1.1	345	35	92	9.81822	27.0905	1.46425	Up	6.86e-08	3.53e-07	gi|217793990|gb|ACK56116.1|/3.11029e-58/ELF4-like protein [Solanum lycopersicum]
Solyc11g066430.1.1	423	218	573	49.877	137.614	1.46418	Up	0	0	gi|109892195|sp|O65818.2|H2B2_SOLLC/9.76654e-44/RecName: Full=Histone H2B.2; AltName: Full=LeH2B-2
Solyc05g050930.1.1	1419	51	134	3.47834	9.59336	1.46364	Up	7.14e-11	5.04e-10	gi|225453973|ref|XP_002274330.1|/1.3482e-147/PREDICTED: hypothetical protein [Vitis vinifera]
Solyc03g121640.2.1	2014	59	155	2.83515	7.81845	1.46346	Up	2.36e-12	2.01e-11	gi|225442281|ref|XP_002279880.1|/0/PREDICTED: hypothetical protein [Vitis vinifera]
Solyc01g010220.2.1	833	40	105	4.64728	12.8054	1.46229	Up	8.37e-09	4.8e-08	gi|147789747|emb|CAN67403.1|/1.48863e-08/hypothetical protein VITISV_025614 [Vitis vinifera]
Solyc04g076950.2.1	1710	40	105	2.26385	6.23794	1.46229	Up	8.37e-09	4.79e-08	gi|255537876|ref|XP_002510003.1|/0/multidrug resistance pump, putative [Ricinus communis]
Solyc01g091330.2.1	1195	16	42	1.29579	3.5705	1.46229	Up	0.000291458	0.000884898	gi|255541314|ref|XP_002511721.1|/2.75121e-87/glutathione-s-transferase theta, gst, putative [Ricinus communis]
Solyc05g054770.2.1	2321	40	105	1.66789	4.59581	1.46229	Up	8.37e-09	4.79e-08	gi|296086937|emb|CBI33170.3|/3.39053e-48/unnamed protein product [Vitis vinifera]
Solyc01g098140.2.1	2256	108	283	4.63307	12.7437	1.45974	Up	0	0	gi|134105072|pdb|2O7R|A/1.08378e-83/Chain A, Plant Carboxylesterase Aecxe1 From Actinidia Eriantha With Acyl Adduct
Solyc07g009380.2.1	1264	292	765	22.3573	61.4841	1.45947	Up	0	0	gi|9857712|gb|AAG00902.1|AF176776_1/9.10245e-153/xyloglucan endotransglycosylase LeXET2 [Solanum lycopersicum]
Solyc08g082040.2.1	3075	42	110	1.32187	3.63409	1.45902	Up	3.92e-09	2.32e-08	gi|225426014|ref|XP_002271107.1|/0/PREDICTED: hypothetical protein [Vitis vinifera]
Solyc04g077850.2.1	1546	21	55	1.3146	3.61411	1.45902	Up	3.35e-05	0.000119627	gi|255538068|ref|XP_002510099.1|/7.43129e-155/E3 ubiquitin ligase PUB14, putative [Ricinus communis]
Solyc11g011370.1.1	3117	21	55	0.652028	1.79256	1.45902	Up	3.35e-05	0.000119609	gi|225466033|ref|XP_002267656.1|/0/PREDICTED: hypothetical protein [Vitis vinifera]
Solyc10g008220.2.1	2543	47	123	1.78869	4.91368	1.4579	Up	4.83e-10	3.14e-09	gi|116560816|gb|ABJ99598.1|/2.0879e-139/NBS-LRR type resistance protein [Beta vulgaris]
Solyc07g005590.2.1	2388	94	246	3.80958	10.4652	1.4579	Up	0	0	gi|255577001|ref|XP_002529385.1|/0/Cyclic nucleotide-gated ion channel, putative [Ricinus communis]
Solyc09g092000.2.1	1680	39	102	2.24667	6.16792	1.457	Up	1.5e-08	8.34e-08	gi|224141241|ref|XP_002323983.1|/4.32e-71/predicted protein [Populus trichocarpa]
Solyc04g072160.2.1	917	26	68	2.74402	7.53334	1.457	Up	3.95e-06	1.62e-05	gi|12231292|gb|AAG49030.1|AF204783_1/2.38558e-66/ripening regulated protein DDTFR8 [Solanum lycopersicum]
Solyc05g014340.2.1	1929	65	170	3.26111	8.95292	1.457	Up	1.78e-13	2.18e-12	gi|225452202|ref|XP_002270911.1|/0/PREDICTED: hypothetical protein [Vitis vinifera]
Solyc06g062360.2.1	1353	52	136	3.71954	10.2115	1.457	Up	5.99e-11	4.26e-10	gi|76573305|gb|ABA46757.1|/1.45401e-111/syntaxin-like protein [Solanum tuberosum]
Solyc06g010030.2.1	1946	54	141	2.68556	7.36079	1.45464	Up	2.82e-11	2.06e-10	gi|60617257|gb|AAX31277.1|/0/MLO1 [Capsicum annuum]
Solyc04g076980.2.1	1216	95	248	7.56091	20.7189	1.45431	Up	0	0	gi|225458974|ref|XP_002283604.1|/2.35689e-110/PREDICTED: hypothetical protein [Vitis vinifera]
Solyc05g007490.2.1	2251	272	710	11.6944	32.0428	1.45419	Up	6.43e-13	6.29e-12	gi|142942405|gb|ABO92980.1|/0/putative methyltransferase [Solanum tuberosum]
Solyc07g066030.2.1	5823	338	882	5.61764	15.3876	1.45373	Up	2.35e-14	3.65e-13	gi|296089990|emb|CBI39809.3|/0/unnamed protein product [Vitis vinifera]
Solyc06g011370.2.1	1082	23	60	2.05724	5.63342	1.4533	Up	1.54e-05	5.82e-05	gi|255548768|ref|XP_002515440.1|/2.39265e-95/chaperone clpb, putative [Ricinus communis]
Solyc05g013660.2.1	1479	74	193	4.84225	13.2568	1.45298	Up	0	0	gi|225424659|ref|XP_002282407.1|/7.69469e-170/PREDICTED: hypothetical protein [Vitis vinifera]
Solyc06g060760.2.1	1003	102	266	9.84199	26.9419	1.45283	Up	0	0	gi|2058706|gb|AAB53329.1|/7.80029e-138/Rb7 [Solanum lycopersicum]
Solyc10g007200.2.1	1465	28	73	1.84971	5.06213	1.45244	Up	1.83e-06	7.87e-06	gi|217072036|gb|ACJ84378.1|/1.18784e-130/unknown [Medicago truncatula]
Solyc11g010270.1.1	1053	619	1613	56.8913	155.616	1.45171	Up	3.85e-13	4.11e-12	gi|22651698|gb|AAM48290.1|/2.92968e-98/homeodomain protein Hfi22 [Nicotiana tabacum]
Solyc05g051570.2.1	1121	35	91	3.02166	8.24677	1.44849	Up	1.03e-07	5.21e-07	gi|224083679|ref|XP_002307084.1|/9.24643e-106/predicted protein [Populus trichocarpa]
Solyc04g079710.2.1	2356	25	65	1.02695	2.80276	1.44849	Up	7.12e-06	2.81e-05	gi|302142412|emb|CBI19615.3|/0/unnamed protein product [Vitis vinifera]
Solyc01g100320.2.1	1419	416	1081	28.3723	77.3912	1.44769	Up	0	0	gi|77745442|gb|ABB02620.1|/0/disulfide-isomerase precursor-like protein [Solanum tuberosum]
Solyc02g069490.2.1	1950	1776	4615	88.1439	240.428	1.44767	Up	3.33e-12	2.77e-11	gi|302127802|emb|CBP07442.1|/0/sterol reductase [Solanum tuberosum]
Solyc06g072660.2.1	2020	77	200	3.68912	10.0584	1.44704	Up	0	0	gi|297734459|emb|CBI15706.3|/5.08232e-61/unnamed protein product [Vitis vinifera]
Solyc10g081850.1.1	912	67	174	7.1099	19.3822	1.44683	Up	2.22e-15	3.61e-14	gi|4206787|gb|AAD11808.1|/7.22314e-140/syntaxin-related protein Nt-syr1 [Nicotiana tabacum]
Solyc07g008150.2.1	1683	62	161	3.56526	9.71829	1.44669	Up	1.23e-12	1.12e-11	gi|297822217|ref|XP_002878991.1|/1.90348e-151/glycosyl hydrolase family 17 protein [Arabidopsis lyrata subsp. lyrata]
Solyc11g069700.1.1	1344	374	971	26.9312	73.3953	1.44641	Up	4.68e-13	4.83e-12	gi|1864017|dbj|BAA09709.1|/0/elongation factor-1 alpha [Nicotiana tabacum]
Solyc01g095680.2.1	1154	69	179	5.78665	15.7578	1.44527	Up	1.69e-14	2.65e-13	gi|225454492|ref|XP_002281157.1|/2.36248e-11/PREDICTED: hypothetical protein [Vitis vinifera]
Solyc02g092980.2.1	1544	96	249	6.01738	16.3833	1.44501	Up	0	0	gi|5679622|emb|CAB51788.1|/0/cyclin D3.1 [Solanum lycopersicum]
Solyc01g100760.2.1	753	590	1529	75.83	206.282	1.44378	Up	0	0	gi|225450543|ref|XP_002281636.1|/4.8476e-45/PREDICTED: hypothetical protein [Vitis vinifera]
Solyc06g061280.2.1	1292	22	57	1.64795	4.48188	1.44343	Up	2.79e-05	0.000101287	gi|224138952|ref|XP_002326731.1|/9.2206e-108/predicted protein [Populus trichocarpa]
Solyc01g008200.2.1	592	22	57	3.59654	9.78141	1.44343	Up	2.79e-05	0.000101271	gi|298205047|emb|CBI38343.3|/1.87917e-26/unnamed protein product [Vitis vinifera]
Solyc08g063000.2.1	1666	22	57	1.278	3.47575	1.44343	Up	2.79e-05	0.000101303	gi|45433315|emb|CAD27461.1|/1.41161e-90/nucleosome assembly protein 1-like protein 2 [Nicotiana tabacum]
Solyc11g068430.1.1	375	66	171	17.0332	46.3247	1.44343	Up	5.24e-14	7.54e-13	gi|224102833|ref|XP_002312819.1|/3.55391e-54/predicted protein [Populus trichocarpa]
Solyc09g019980.2.1	1288	17	44	1.27737	3.47044	1.44194	Up	0.0002416	0.000743382	gi|225470390|ref|XP_002270178.1|/1.37015e-111/PREDICTED: hypothetical protein [Vitis vinifera]
Solyc02g080010.2.1	2654	126	326	4.59466	12.4786	1.44142	Up	5.24e-14	7.54e-13	gi|18076585|emb|CAC83606.1|/0/putative receptor-like serine-threonine protein kinase [Solanum tuberosum]
Solyc02g069100.2.1	1297	535	1384	39.9207	108.404	1.44121	Up	0	0	gi|38639325|gb|AAR25800.1|/0/cathepsin B-like cysteine proteinase [Solanum tuberosum]
Solyc02g079590.2.1	2966	101	261	3.2956	8.93959	1.43967	Up	0	0	gi|836954|gb|AAC23542.1|/0/receptor protein kinase [Ipomoea trifida]
Solyc02g071740.2.1	1964	84	217	4.13925	11.2245	1.43921	Up	0	0	gi|225443668|ref|XP_002263226.1|/0/PREDICTED: hypothetical protein [Vitis vinifera]
Solyc03g071710.1.1	348	36	93	10.0117	27.1489	1.43921	Up	8.57e-08	4.38e-07	gi|224113161|ref|XP_002316411.1|/1.15406e-12/predicted protein [Populus trichocarpa]
Solyc04g015020.2.1	1271	532	1374	40.5088	109.822	1.43886	Up	0	0	gi|81075218|gb|ABB55379.1|/1.81707e-34/unknown [Solanum tuberosum]
Solyc03g119080.2.1	1887	649	1676	33.2856	90.2299	1.43871	Up	1.91e-12	1.66e-11	gi|17226270|gb|AAL37714.1|AF403444_1/0/beta-mannosidase enzyme [Solanum lycopersicum]
Solyc06g073740.2.1	2330	134	346	5.56587	15.0858	1.43851	Up	0	0	gi|255565893|ref|XP_002523935.1|/0/hydrolase, hydrolyzing O-glycosyl compounds, putative [Ricinus communis]
Solyc03g119830.2.1	2504	31	80	1.19815	3.24567	1.43771	Up	7.09e-07	3.2e-06	gi|297734157|emb|CBI15404.3|/0/unnamed protein product [Vitis vinifera]
Solyc04g071880.2.1	2587	226	583	8.45465	22.8939	1.43715	Up	0	0	gi|225443361|ref|XP_002265811.1|/0/PREDICTED: hypothetical protein [Vitis vinifera]
Solyc01g096160.2.1	3432	71	183	2.00214	5.41691	1.43593	Up	0	0	gi|297745504|emb|CBI40584.3|/0/unnamed protein product [Vitis vinifera]
Solyc01g060280.2.1	1937	78	201	3.89717	10.5418	1.43562	Up	0	0	gi|296083281|emb|CBI22917.3|/0/unnamed protein product [Vitis vinifera]
Solyc06g074790.1.1	429	82	211	18.4987	49.9659	1.43352	Up	0	0	gi|75278465|sp|O65821.4|H2B1_SOLLC/6.28214e-43/RecName: Full=Histone H2B.1; AltName: Full=LeH2B-1
Solyc06g074720.2.1	1276	135	347	10.2392	27.6266	1.43195	Up	1.56e-13	1.93e-12	gi|82623439|gb|ABB87134.1|/2.56196e-94/RNA binding protein-like protein [Solanum tuberosum]
Solyc01g104040.2.1	5472	539	1385	9.53293	25.7129	1.4315	Up	4.11e-13	4.33e-12	gi|225447947|ref|XP_002268972.1|/0/PREDICTED: similar to EBS1 (EMS-MUTAGENIZED BRI1 SUPPRESSOR 1); UDP-glucose:glycoprotein glucosyltransferase/ transferase, transferring glycosyl groups / transferase, transferring hexosyl groups [Vitis vinifera]
Solyc05g009500.2.1	1965	1004	2576	49.4487	133.178	1.42935	Up	0	0	gi|297737830|emb|CBI27031.3|/0/unnamed protein product [Vitis vinifera]
Solyc06g065800.2.1	799	23	59	2.7859	7.50159	1.42906	Up	2.32e-05	8.5e-05	gi|255548788|ref|XP_002515450.1|/5.59015e-66/conserved hypothetical protein [Ricinus communis]
Solyc06g073730.1.1	1818	346	887	18.419	49.5653	1.42814	Up	1.54e-13	1.91e-12	gi|37777031|dbj|BAC99307.1|/0/EIN3-like protein [Solanum lycopersicum]
Solyc06g068800.2.1	1397	48	123	3.32528	8.94452	1.42753	Up	8.97e-10	5.69e-09	gi|118482491|gb|ABK93168.1|/3.78157e-78/unknown [Populus trichocarpa]
Solyc06g073510.2.1	1436	32	82	2.15665	5.80106	1.42753	Up	5.9e-07	2.71e-06	gi|225458581|ref|XP_002282636.1|/5.93207e-151/PREDICTED: hypothetical protein [Vitis vinifera]
Solyc07g066380.2.1	506	89	228	17.0225	45.7754	1.42713	Up	0	0	-
Solyc03g082620.2.1	2384	972	2490	39.4588	106.106	1.42709	Up	1.82e-12	1.59e-11	gi|126567465|dbj|BAF48331.1|/0/putative yellow stripe-like protein [Nicotiana tabacum]
Solyc06g048590.2.1	1879	50	128	2.5753	6.9204	1.42612	Up	4.21e-10	2.76e-09	gi|225448713|ref|XP_002280844.1|/0/PREDICTED: hypothetical protein [Vitis vinifera]
Solyc01g067720.2.1	1487	75	192	4.88128	13.1171	1.42612	Up	0	0	gi|225451130|ref|XP_002266266.1|/4.8393e-71/PREDICTED: hypothetical protein [Vitis vinifera]
Solyc08g068860.2.1	1586	482	1233	29.4122	78.9783	1.42504	Up	0	0	gi|225430559|ref|XP_002262813.1|/3.32528e-49/PREDICTED: hypothetical protein [Vitis vinifera]
Solyc12g009790.1.1	1698	95	243	5.41464	14.5384	1.42493	Up	0	0	gi|118484311|gb|ABK94033.1|/0/unknown [Populus trichocarpa]
Solyc01g010650.2.1	1424	52	133	3.53409	9.48833	1.42482	Up	1.98e-10	1.33e-09	gi|48209877|gb|AAT40483.1|/5.09042e-179/putative UDP-galactose transporter [Solanum demissum]
Solyc10g047140.1.1	1848	140	358	7.33179	19.6802	1.42451	Up	0	0	gi|309754759|gb|ADO86982.1|/0/SERK3A [Nicotiana benthamiana]
Solyc10g080970.1.1	900	171	437	18.3881	49.3273	1.42361	Up	3.1e-13	3.44e-12	gi|255582158|ref|XP_002531873.1|/4.28634e-137/methylenetetrahydrofolate dehydrogenase, putative [Ricinus communis]
Solyc06g083030.2.1	1712	54	138	3.05263	8.18886	1.42361	Up	9.28e-11	6.48e-10	gi|7271957|gb|AAF44708.1|AF242849_1/0/wound-inducible carboxypeptidase [Solanum lycopersicum]
Solyc05g054460.2.1	1210	36	92	2.87939	7.72415	1.42361	Up	1.28e-07	6.4e-07	gi|224100983|ref|XP_002312095.1|/1.67443e-148/predicted protein [Populus trichocarpa]
Solyc01g109370.2.1	1456	27	69	1.79468	4.81433	1.42361	Up	4.93e-06	1.99e-05	gi|224105447|ref|XP_002313814.1|/1.58107e-151/predicted protein [Populus trichocarpa]
Solyc10g011810.2.1	1377	193	493	13.5646	36.3715	1.42296	Up	1.95e-14	3.06e-13	gi|297745371|emb|CBI40451.3|/6.82477e-157/unnamed protein product [Vitis vinifera]
Solyc11g010650.2.1	828	47	120	5.49353	14.7231	1.42228	Up	1.6e-09	9.85e-09	gi|15144508|gb|AAK84475.1|/2.3657e-115/unknown [Solanum lycopersicum]
Solyc02g081590.2.1	2875	476	1215	16.0233	42.9325	1.4219	Up	8.81e-13	8.31e-12	gi|224124374|ref|XP_002330007.1|/1.11715e-11/global transcription factor group [Populus trichocarpa]
Solyc09g074040.1.1	627	29	74	4.47625	11.9898	1.42145	Up	2.28e-06	9.64e-06	-
Solyc05g012310.2.1	1676	29	74	1.67459	4.48545	1.42145	Up	2.28e-06	9.64e-06	gi|18395580|ref|NP_565303.1|/1.54638e-153/ATUPS1 (ARABIDOPSIS THALIANA UREIDE PERMEASE 1); allantoin uptake transmembrane transporter [Arabidopsis thaliana]
Solyc07g053850.2.1	2022	20	51	0.957266	2.56234	1.42047	Up	9.12e-05	0.000301031	gi|255553695|ref|XP_002517888.1|/0/protein binding protein, putative [Ricinus communis]
Solyc04g054760.2.1	777	20	51	2.49111	6.66803	1.42047	Up	9.12e-05	0.000300988	gi|225469445|ref|XP_002268638.1|/2.25765e-32/PREDICTED: hypothetical protein [Vitis vinifera]
Solyc12g057140.1.1	411	62	158	14.5994	39.0538	1.41956	Up	4.38e-12	3.54e-11	-
Solyc06g068090.2.1	2993	453	1154	14.6479	39.1694	1.41903	Up	1.24e-12	1.12e-11	gi|6573119|gb|AAF17557.1|AF201661_1/0/phospholipase D alpha [Solanum lycopersicum]
Solyc05g006130.2.1	1876	64	163	3.30165	8.82679	1.4187	Up	2.01e-12	1.73e-11	gi|225424754|ref|XP_002266408.1|/0/PREDICTED: hypothetical protein [Vitis vinifera]
Solyc04g049180.2.1	856	64	163	7.23586	19.3447	1.4187	Up	2.01e-12	1.73e-11	gi|255585086|ref|XP_002533249.1|/7.60408e-80/Transmembrane protein, putative [Ricinus communis]
Solyc04g055090.1.1	1251	33	84	2.55294	6.82135	1.4179	Up	4.91e-07	2.28e-06	gi|225467934|ref|XP_002265977.1|/3.73525e-82/PREDICTED: hypothetical protein [Vitis vinifera]
Solyc12g009390.1.1	1290	22	56	1.6505	4.41008	1.4179	Up	4.18e-05	0.000147217	gi|297745122|emb|CBI38961.3|/1.06234e-79/unnamed protein product [Vitis vinifera]
Solyc10g008350.2.1	524	46	117	8.49592	22.6831	1.41678	Up	2.84e-09	1.7e-08	-
Solyc01g111380.2.1	826	81	206	9.49049	25.3358	1.41662	Up	2.73e-14	4.17e-13	gi|255631302|gb|ACU16018.1|/2.53009e-69/unknown [Glycine max]
Solyc04g079300.2.1	3305	70	178	2.04979	5.47138	1.41642	Up	1.25e-13	1.61e-12	gi|225458535|ref|XP_002282350.1|/0/PREDICTED: hypothetical protein [Vitis vinifera]
Solyc03g079930.2.1	1220	382	971	30.3031	80.8551	1.41587	Up	4.67e-13	4.84e-12	gi|225449374|ref|XP_002282374.1|/9.79018e-80/PREDICTED: hypothetical protein [Vitis vinifera]
Solyc01g106100.2.1	1341	24	61	1.73207	4.62114	1.41575	Up	1.92e-05	7.12e-05	gi|147857819|emb|CAN78662.1|/4.89295e-27/hypothetical protein VITISV_041960 [Vitis vinifera]
Solyc01g097190.2.1	1683	87	221	5.00287	13.34	1.41493	Up	0	0	gi|24745936|dbj|BAC23047.1|/0/ankyrin-like protein [Solanum tuberosum]
Solyc09g009260.2.1	1403	796	2022	54.9085	146.41	1.41492	Up	1.46e-13	1.84e-12	gi|83283995|gb|ABC01905.1|/0/fructose-bisphosphate aldolase-like protein [Solanum tuberosum]
Solyc10g074740.1.1	600	63	160	10.1619	27.0905	1.41462	Up	3.72e-12	3.06e-11	gi|1168782|sp|Q09011.1|CAST_SOLTU/8.29415e-94/RecName: Full=Calcium-binding protein CAST
Solyc09g082060.2.1	1222	2496	6332	197.677	526.402	1.41302	Up	0	0	gi|12081917|dbj|BAB20861.1|/1.87349e-155/cytosolic cysteine synthase [Solanum tuberosum]
Solyc09g061700.2.1	1146	41	104	3.46245	9.21928	1.41286	Up	2.32e-08	1.26e-07	gi|255560193|ref|XP_002521114.1|/5.78467e-119/conserved hypothetical protein [Ricinus communis]
Solyc01g110440.2.1	3558	278	704	7.56176	20.1009	1.41046	Up	1.31e-13	1.68e-12	gi|6646840|emb|CAB64599.1|/0/arginine decarboxylase 1 [Datura stramonium]
Solyc07g065230.1.1	591	124	314	20.3057	53.9747	1.4104	Up	7.66e-14	1.06e-12	gi|224056427|ref|XP_002298851.1|/4.32217e-31/predicted protein [Populus trichocarpa]
Solyc05g056230.2.1	1605	716	1813	43.174	114.755	1.41032	Up	0	0	gi|297735242|emb|CBI17604.3|/0/unnamed protein product [Vitis vinifera]
Solyc02g043830.2.1	726	34	86	4.53238	12.034	1.40878	Up	4.08e-07	1.91e-06	gi|297745766|emb|CBI15822.3|/7.3552e-43/unnamed protein product [Vitis vinifera]
Solyc02g064750.2.1	1208	36	91	2.88416	7.65284	1.40784	Up	1.9e-07	9.32e-07	gi|40809925|dbj|BAD07294.1|/8.33812e-124/prolyl 4-hydroxylase [Nicotiana tabacum]
Solyc10g054860.1.1	6168	55	139	0.862983	2.28938	1.40756	Up	1.15e-10	7.93e-10	gi|225427898|ref|XP_002276690.1|/0/PREDICTED: hypothetical protein [Vitis vinifera]
Solyc01g090750.2.1	2259	239	604	10.2392	27.1624	1.40751	Up	4.67e-13	4.83e-12	gi|255567297|ref|XP_002524629.1|/0/chaperonin containing t-complex protein 1, alpha subunit, tcpa, putative [Ricinus communis]
Solyc06g076440.1.1	1122	19	48	1.63887	4.34607	1.40701	Up	0.000165236	0.000521677	gi|225434796|ref|XP_002280383.1|/1.86189e-122/PREDICTED: hypothetical protein [Vitis vinifera]
Solyc09g097820.2.1	2285	19	48	0.804732	2.13404	1.40701	Up	0.000165236	0.000521748	gi|297740468|emb|CBI30650.3|/0/unnamed protein product [Vitis vinifera]
Solyc01g086870.2.1	1634	177	447	10.4835	27.791	1.4065	Up	0	0	gi|255544250|ref|XP_002513187.1|/7.36074e-68/DNA binding protein, putative [Ricinus communis]
Solyc05g052030.1.1	606	59	149	9.42244	24.9782	1.4065	Up	2.53e-11	1.86e-10	gi|28274834|gb|AAO34706.1|/3.07644e-88/ethylene response factor 4 [Solanum lycopersicum]
Solyc01g060410.2.1	2951	21	53	0.688706	1.82455	1.40558	Up	7.55e-05	0.000253596	gi|225431877|ref|XP_002271833.1|/0/PREDICTED: hypothetical protein [Vitis vinifera]
Solyc03g120620.2.1	2601	63	159	2.34414	6.21019	1.40558	Up	5.53e-12	4.39e-11	gi|225442611|ref|XP_002284502.1|/0/PREDICTED: hypothetical protein [Vitis vinifera]
Solyc12g007180.1.1	1497	21	53	1.35763	3.59668	1.40558	Up	7.55e-05	0.00025356	gi|297738803|emb|CBI28048.3|/2.9799e-169/unnamed protein product [Vitis vinifera]
Solyc07g008200.2.1	1378	23	58	1.61533	4.27589	1.40439	Up	3.46e-05	0.000123152	gi|224087124|ref|XP_002308075.1|/3.91412e-128/equilibrative nucleoside transporter [Populus trichocarpa]
Solyc03g113080.2.1	1325	23	58	1.67995	4.44693	1.40439	Up	3.46e-05	0.000123133	gi|225456709|ref|XP_002274135.1|/2.55266e-145/PREDICTED: hypothetical protein isoform 2 [Vitis vinifera]
Solyc03g112010.2.1	1645	282	711	16.5908	43.9088	1.40413	Up	6.38e-13	6.25e-12	gi|584861|sp|P37118.1|C71A2_SOLME/0/RecName: Full=Cytochrome P450 71A2; AltName: Full=CYPLXXIA2; AltName: Full=Cytochrome P-450EG4
Solyc06g062590.2.1	2277	150	378	6.37547	16.8646	1.4034	Up	0	0	gi|255572953|ref|XP_002527407.1|/0/Endosomal P24A protein precursor, putative [Ricinus communis]
Solyc01g006150.2.1	1459	202	509	13.3992	35.4414	1.40328	Up	0	0	gi|225435642|ref|XP_002285662.1|/7.32734e-157/PREDICTED: hypothetical protein [Vitis vinifera]
Solyc04g010250.2.1	1979	54	136	2.64078	6.98138	1.40255	Up	2.03e-10	1.37e-09	gi|224098202|ref|XP_002311135.1|/1.97706e-126/predicted protein [Populus trichocarpa]
Solyc03g098170.2.1	1152	27	68	2.26827	5.99659	1.40255	Up	7.34e-06	2.9e-05	gi|225441260|ref|XP_002274343.1|/2.79143e-113/PREDICTED: hypothetical protein isoform 1 [Vitis vinifera]
Solyc11g010370.1.1	1050	29	73	2.67296	7.06288	1.40182	Up	3.39e-06	1.4e-05	gi|297745712|emb|CBI41037.3|/1.89506e-89/unnamed protein product [Vitis vinifera]
Solyc11g019950.1.1	1461	60	151	3.97452	10.4997	1.40149	Up	2.1e-11	1.56e-10	gi|225463173|ref|XP_002269418.1|/0/PREDICTED: hypothetical protein [Vitis vinifera]
Solyc08g066980.2.1	768	31	78	3.90647	10.3177	1.40118	Up	1.57e-06	6.81e-06	gi|296082048|emb|CBI21053.3|/7.8032e-54/unnamed protein product [Vitis vinifera]
Solyc12g015970.1.1	522	68	171	12.6073	33.2793	1.40036	Up	9.68e-13	9.03e-12	gi|124484379|dbj|BAF46300.1|/2.82585e-43/GPI-anchored protein [Ipomoea nil]
Solyc12g068070.1.1	2070	119	299	5.56366	14.674	1.39916	Up	0	0	gi|255545398|ref|XP_002513759.1|/2.83091e-99/DNA double-strand break repair rad50 ATPase, putative [Ricinus communis]
Solyc12g011160.1.1	1155	258	648	21.6183	56.9956	1.3986	Up	1.79e-13	2.18e-12	gi|224062667|ref|XP_002300870.1|/1.02101e-155/predicted protein [Populus trichocarpa]
Solyc03g062650.2.1	6681	151	379	2.18736	5.76296	1.39762	Up	0	0	gi|225452783|ref|XP_002277958.1|/0/PREDICTED: hypothetical protein [Vitis vinifera]
Solyc11g007850.1.1	1545	81	203	5.07388	13.348	1.39546	Up	3.38e-14	5.08e-13	gi|225448877|ref|XP_002270302.1|/1.58588e-72/PREDICTED: hypothetical protein [Vitis vinifera]
Solyc02g089260.2.1	15875	1138	2852	6.93765	18.2509	1.39545	Up	1.59e-12	1.41e-11	gi|297832860|ref|XP_002884312.1|/0/predicted protein [Arabidopsis lyrata subsp. lyrata]
Solyc02g079230.2.1	1160	87	218	7.25847	19.0918	1.39522	Up	0	0	gi|225468969|ref|XP_002275178.1|/2.09891e-100/PREDICTED: hypothetical protein [Vitis vinifera]
Solyc11g005380.1.1	1488	147	368	9.56089	25.1242	1.39386	Up	5.48e-14	7.86e-13	gi|225431601|ref|XP_002276933.1|/4.47896e-117/PREDICTED: hypothetical protein [Vitis vinifera]
Solyc06g061150.2.1	1846	84	210	4.40384	11.5568	1.3919	Up	0	0	gi|225427268|ref|XP_002281297.1|/0/PREDICTED: hypothetical protein [Vitis vinifera]
Solyc01g102290.2.1	595	36	90	5.85557	15.3665	1.3919	Up	2.81e-07	1.35e-06	gi|24745954|dbj|BAC23051.1|/5.00551e-27/low temperature and salt responsive protein [Solanum tuberosum]
Solyc12g056600.2.1	1094	76	190	6.72326	17.6435	1.3919	Up	4.95e-14	7.21e-13	gi|291245955|gb|ADD85105.1|/6.14427e-123/hypothetical protein [Solanum lycopersicum]
Solyc02g087210.2.1	1137	20	50	1.70237	4.46743	1.3919	Up	0.000136393	0.00043591	gi|222822671|gb|ACM68448.1|/2.18439e-86/stress-associated protein 11 [Solanum lycopersicum]
Solyc02g085820.2.1	2319	42	105	1.7528	4.59978	1.3919	Up	2.85e-08	1.54e-07	gi|225452009|ref|XP_002280059.1|/0/PREDICTED: hypothetical protein [Vitis vinifera]
Solyc04g007990.1.1	213	32	80	14.5397	38.1556	1.3919	Up	1.3e-06	5.7e-06	gi|89111818|gb|ABD60681.1|/4.11024e-10/At1g67920 [Arabidopsis thaliana]
Solyc09g075100.2.1	759	36	90	4.59034	12.0462	1.3919	Up	2.81e-07	1.35e-06	gi|255564172|ref|XP_002523083.1|/3.33378e-33/catalytic, putative [Ricinus communis]
Solyc01g109340.2.1	1040	34	85	3.16395	8.30298	1.3919	Up	6.05e-07	2.78e-06	gi|225428562|ref|XP_002284651.1|/1.69177e-74/PREDICTED: hypothetical protein [Vitis vinifera]
Solyc08g081370.1.1	498	22	55	4.2754	11.2197	1.3919	Up	6.24e-05	0.000212466	gi|255537543|ref|XP_002509838.1|/9.17932e-62/zinc finger protein, putative [Ricinus communis]
Solyc11g005200.1.1	861	22	55	2.47288	6.48945	1.3919	Up	6.24e-05	0.000212435	gi|255637879|gb|ACU19258.1|/8.98649e-121/unknown [Glycine max]
Solyc04g079220.1.1	228	22	55	9.33838	24.5062	1.3919	Up	6.24e-05	0.000212372	gi|82621132|gb|ABB86254.1|/4.17547e-34/patatin-like protein 1 [Solanum tuberosum]
Solyc11g013820.1.1	789	22	55	2.69854	7.08164	1.3919	Up	6.24e-05	0.000212341	gi|296088688|emb|CBI38138.3|/4.83076e-38/unnamed protein product [Vitis vinifera]
Solyc09g083050.2.1	1888	162	405	8.30418	21.7922	1.3919	Up	0	0	gi|225432862|ref|XP_002283935.1|/0/PREDICTED: hypothetical protein [Vitis vinifera]
Solyc09g091860.2.1	2263	26	65	1.11192	2.91794	1.3919	Up	1.32e-05	5.01e-05	gi|296082631|emb|CBI21636.3|/1.72257e-113/unnamed protein product [Vitis vinifera]
Solyc11g008440.1.1	1668	22	55	1.27647	3.34977	1.3919	Up	6.24e-05	0.000212403	gi|225448988|ref|XP_002270908.1|/0/PREDICTED: hypothetical protein [Vitis vinifera]
Solyc10g079000.1.1	585	44	110	7.27915	19.1023	1.3919	Up	1.33e-08	7.45e-08	gi|255579029|ref|XP_002530366.1|/6.62374e-85/Transmembrane and coiled-coil domains protein, putative [Ricinus communis]
Solyc12g094520.1.1	1656	84	210	4.90911	12.8827	1.3919	Up	0	0	gi|225459832|ref|XP_002285920.1|/0/PREDICTED: hypothetical protein [Vitis vinifera]
Solyc11g021260.1.1	600	309	771	49.8415	130.542	1.3891	Up	6.33e-13	6.2e-12	gi|118577981|sp|Q2MI42.1|YCF1_SOLLC/9.53385e-74/RecName: Full=Putative membrane protein ycf1; Short=RF1
Solyc07g054160.2.1	1384	81	202	5.66412	14.8273	1.38834	Up	3.82e-14	5.7e-13	gi|255553795|ref|XP_002517938.1|/1.01468e-75/conserved hypothetical protein [Ricinus communis]
Solyc09g011580.2.1	915	222	553	23.481	61.3977	1.38669	Up	0	0	gi|119943655|gb|ABM06179.1|/1.81244e-74/glutathione S-transferase-like protein [Solanum lycopersicum]
Solyc04g015160.2.1	3381	41	102	1.17361	3.06481	1.38485	Up	5.07e-08	2.66e-07	gi|297736702|emb|CBI25738.3|/0/unnamed protein product [Vitis vinifera]
Solyc11g066620.1.1	1500	205	509	13.2265	34.4727	1.38202	Up	4.12e-13	4.34e-12	gi|297734873|emb|CBI17107.3|/0/unnamed protein product [Vitis vinifera]
Solyc05g005930.1.1	1341	58	144	4.18584	10.9089	1.38192	Up	9.74e-11	6.79e-10	gi|209954733|dbj|BAG80557.1|/0/UDP-glucose:glucosyltransferase [Lycium barbarum]
Solyc07g045330.2.1	1926	27	67	1.35672	3.534	1.38118	Up	1.09e-05	4.21e-05	gi|255558113|ref|XP_002520085.1|/0/Protein GPR89A, putative [Ricinus communis]
Solyc12g099160.1.1	1440	52	129	3.49482	9.10071	1.38076	Up	9.43e-10	5.96e-09	gi|224112026|ref|XP_002316057.1|/0/predicted protein [Populus trichocarpa]
Solyc10g051020.1.1	1551	652	1617	40.6836	105.912	1.38035	Up	1.46e-12	1.3e-11	gi|85068618|gb|ABC69389.1|/0/CYP72A52v1 [Nicotiana tabacum]
Solyc02g071780.2.1	2046	75	186	3.54764	9.23539	1.38031	Up	4.86e-14	7.13e-13	gi|297740573|emb|CBI30755.3|/0/unnamed protein product [Vitis vinifera]
Solyc03g097110.2.1	1310	142	352	10.4906	27.2973	1.37966	Up	2.34e-13	2.73e-12	gi|225454759|ref|XP_002274164.1|/2.14659e-112/PREDICTED: hypothetical protein [Vitis vinifera]
Solyc06g050700.2.1	874	23	57	2.54683	6.62539	1.3793	Up	5.15e-05	0.000177605	gi|297736538|emb|CBI25409.3|/6.0836e-32/unnamed protein product [Vitis vinifera]
Solyc02g070810.2.1	6089	161	399	2.55896	6.65695	1.3793	Up	0	0	gi|296087607|emb|CBI34863.3|/0/unnamed protein product [Vitis vinifera]
Solyc01g079110.2.1	621	88	218	13.7143	35.6626	1.37873	Up	0	0	gi|300681467|emb|CBH32561.1|/8.94767e-54/histone H3, expressed [Triticum aestivum]
Solyc05g008110.2.1	822	548	1357	64.5197	167.709	1.37815	Up	7.27e-13	6.97e-12	-
Solyc04g008310.1.1	1413	252	624	17.2601	44.8632	1.3781	Up	2.44e-14	3.78e-13	gi|225441890|ref|XP_002284381.1|/8.1511e-137/PREDICTED: hypothetical protein [Vitis vinifera]
Solyc02g080130.2.1	1349	139	344	9.9721	25.9057	1.3773	Up	1.25e-13	1.61e-12	gi|224078754|ref|XP_002305615.1|/7.89873e-134/predicted protein [Populus trichocarpa]
Solyc05g051200.1.1	675	19	47	2.72417	7.07363	1.37664	Up	0.000246586	0.000757313	gi|22074050|gb|AAK95688.1|/8.28408e-91/ethylene-responsive factor 1 [Solanum lycopersicum]
Solyc04g009700.2.1	1282	38	94	2.86866	7.44883	1.37664	Up	1.94e-07	9.49e-07	gi|225450248|ref|XP_002268686.1|/4.54179e-99/PREDICTED: hypothetical protein [Vitis vinifera]
Solyc02g062180.2.1	2274	19	47	0.808625	2.09969	1.37664	Up	0.000246586	0.000757413	gi|297735021|emb|CBI17383.3|/1.08083e-131/unnamed protein product [Vitis vinifera]
Solyc04g009800.2.1	2257	123	304	5.27421	13.6833	1.37539	Up	0	0	gi|301335125|dbj|BAJ12071.1|/0/calcium dependent protein kinase [Solanum lycopersicum]
Solyc08g060940.1.1	1056	398	983	36.4756	94.5666	1.3744	Up	4.7e-13	4.85e-12	gi|297821953|ref|XP_002878859.1|/6.05064e-144/hypothetical protein ARALYDRAFT_901190 [Arabidopsis lyrata subsp. lyrata]
Solyc01g107160.2.1	1592	49	121	2.97877	7.7213	1.37413	Up	3.57e-09	2.12e-08	gi|255573149|ref|XP_002527504.1|/6.71428e-175/mitotic checkpoint protein bub3, putative [Ricinus communis]
Solyc05g010280.2.1	1450	64	158	4.27165	11.0697	1.37375	Up	1.47e-11	1.12e-10	gi|62899797|sp|Q8W4Y5.1|ASCL_SOLLC/1.12934e-165/RecName: Full=ASC1-like protein; AltName: Full=Alternaria stem canker resistance-like protein
Solyc06g084090.2.1	922	32	79	3.35894	8.70451	1.37375	Up	1.93e-06	8.26e-06	gi|115450897|ref|NP_001049049.1|/1.5175e-52/Os03g0162200 [Oryza sativa Japonica Group]
Solyc10g074870.1.1	849	79	195	9.0054	23.3332	1.37352	Up	0	0	gi|40645104|dbj|BAD06470.1|/3.55283e-130/hypothetical protein [Nicotiana tabacum]
Solyc10g074570.1.1	1674	77	190	4.45163	11.5305	1.37304	Up	9.84e-14	1.33e-12	gi|166234051|sp|A5A7I7.1|CDPK4_SOLTU/0/RecName: Full=Calcium-dependent protein kinase 4; Short=CDPK 4; Short=StCDPK4
Solyc10g081190.1.1	666	1076	2655	156.359	404.985	1.37301	Up	2.87e-12	2.41e-11	gi|1619300|emb|CAA64565.1|/5.35241e-119/LRR protein [Solanum lycopersicum]
Solyc08g016000.1.1	354	176	434	48.1164	124.547	1.37209	Up	0	0	gi|118577981|sp|Q2MI42.1|YCF1_SOLLC/2.98776e-45/RecName: Full=Putative membrane protein ycf1; Short=RF1
Solyc08g075710.2.1	1872	73	180	3.77399	9.76821	1.372	Up	4.54e-13	4.73e-12	gi|255557699|ref|XP_002519879.1|/0/amino acid transporter, putative [Ricinus communis]
Solyc03g083900.2.1	2153	28	69	1.25863	3.25577	1.37114	Up	9.01e-06	3.51e-05	gi|225426946|ref|XP_002266352.1|/0/PREDICTED: hypothetical protein [Vitis vinifera]
Solyc02g081680.2.1	2662	54	133	1.96322	5.07565	1.37037	Up	6.5e-10	4.19e-09	gi|255552712|ref|XP_002517399.1|/0/Peroxidase 31 precursor, putative [Ricinus communis]
Solyc06g076780.2.1	2256	268	660	11.4969	29.7203	1.37021	Up	5.08e-14	7.38e-13	gi|225434674|ref|XP_002279757.1|/0/PREDICTED: hypothetical protein [Vitis vinifera]
Solyc05g006910.2.1	2957	26	64	0.850954	2.19875	1.36953	Up	1.95e-05	7.23e-05	gi|296086441|emb|CBI32030.3|/0/unnamed protein product [Vitis vinifera]
Solyc08g013900.2.1	3432	63	155	1.77655	4.5881	1.36882	Up	2.62e-11	1.93e-10	gi|255578890|ref|XP_002530298.1|/0/transcription factor, putative [Ricinus communis]
Solyc06g009750.2.1	2062	261	642	12.25	31.6297	1.3685	Up	1.15e-13	1.51e-12	gi|3915737|sp|O22478.2|IMA_SOLLC/0/RecName: Full=Importin subunit alpha; AltName: Full=Karyopherin subunit alpha; Short=KAP alpha
Solyc08g074630.1.1	1764	288	708	15.8008	40.774	1.36765	Up	0	0	gi|1172583|sp|Q08296.1|PPOF_SOLLC/0/RecName: Full=Polyphenol oxidase F, chloroplastic; Short=PPO; AltName: Full=Catechol oxidase; Flags: Precursor
Solyc00g007120.2.1	2279	24	59	1.01918	2.63	1.36765	Up	4.25e-05	0.000149243	gi|297845134|ref|XP_002890448.1|/6.74928e-150/calcium-binding EF hand family protein [Arabidopsis lyrata subsp. lyrata]
Solyc07g064800.2.1	1816	199	489	10.6053	27.3553	1.36704	Up	0	0	gi|255578100|ref|XP_002529920.1|/3.80296e-169/dihydrolipoamide succinyltransferase component of 2-oxoglutarate dehydrogenase, putative [Ricinus communis]
Solyc04g081580.2.1	2665	116	285	4.21255	10.8642	1.36681	Up	6.64e-14	9.32e-13	gi|255538978|ref|XP_002510554.1|/0/dead box ATP-dependent RNA helicase, putative [Ricinus communis]
Solyc09g008050.2.1	1593	22	54	1.33657	3.44371	1.36543	Up	9.27e-05	0.00030526	gi|225440047|ref|XP_002276858.1|/1.3657e-151/PREDICTED: hypothetical protein [Vitis vinifera]
Solyc09g091600.2.1	1118	172	422	14.8892	38.3459	1.36481	Up	6.02e-14	8.55e-13	gi|255554172|ref|XP_002518126.1|/2.1133e-118/conserved hypothetical protein [Ricinus communis]
Solyc08g077460.2.1	1872	299	733	15.4579	39.7783	1.36364	Up	5.25e-13	5.33e-12	gi|224126395|ref|XP_002329543.1|/1.53237e-72/predicted protein [Populus trichocarpa]
Solyc08g075210.1.1	1275	111	272	8.42552	21.6724	1.36302	Up	0	0	gi|62241075|dbj|BAD93694.1|/1.51245e-70/acyltransferase-like protein [Nicotiana tabacum]
Solyc01g014330.2.1	543	20	49	3.56463	9.16736	1.36276	Up	0.00020286	0.000631153	gi|225424405|ref|XP_002284898.1|/1.78211e-12/PREDICTED: hypothetical protein [Vitis vinifera]
Solyc12g036550.1.1	438	169	414	37.3419	96.0228	1.36258	Up	0	0	gi|118577981|sp|Q2MI42.1|YCF1_SOLLC/2.41402e-74/RecName: Full=Putative membrane protein ycf1; Short=RF1
Solyc09g091260.2.1	3606	98	240	2.63017	6.76135	1.36215	Up	0	0	gi|225433395|ref|XP_002283031.1|/0/PREDICTED: hypothetical protein [Vitis vinifera]
Solyc03g058390.1.1	1221	176	431	13.9502	35.86	1.36209	Up	0	0	gi|27311549|gb|AAO00740.1|/2.8141e-18/putative translation initiation factor IF-2 [Arabidopsis thaliana]
Solyc12g005140.1.1	1485	29	71	1.88997	4.85713	1.36174	Up	7.44e-06	2.94e-05	gi|224115292|ref|XP_002316993.1|/0/predicted protein [Populus trichocarpa]
Solyc12g098760.1.1	450	58	142	12.4738	32.0571	1.36174	Up	2.1e-10	1.41e-09	-
Solyc06g051020.2.1	1747	143	350	7.92186	20.3528	1.36131	Up	0	0	gi|297736565|emb|CBI25436.3|/4.65423e-108/unnamed protein product [Vitis vinifera]
Solyc09g092240.2.1	8317	74	181	0.861091	2.21085	1.36037	Up	7.22e-13	6.93e-12	gi|298205222|emb|CBI17281.3|/0/unnamed protein product [Vitis vinifera]
Solyc02g094220.1.1	210	27	66	12.4431	31.9281	1.35948	Up	1.61e-05	6.05e-05	gi|255536867|ref|XP_002509500.1|/7.22712e-31/conserved hypothetical protein [Ricinus communis]
Solyc04g081550.2.1	1301	45	110	3.34749	8.58941	1.35948	Up	2.4e-08	1.3e-07	gi|225457943|ref|XP_002274137.1|/3.91191e-106/PREDICTED: hypothetical protein [Vitis vinifera]
Solyc07g009350.2.1	2589	27	66	1.00929	2.58976	1.35948	Up	1.61e-05	6.05e-05	gi|225446285|ref|XP_002267174.1|/0/PREDICTED: hypothetical protein [Vitis vinifera]
Solyc03g043930.2.1	1635	52	127	3.07801	7.89104	1.35822	Up	2.04e-09	1.24e-08	gi|225467604|ref|XP_002264538.1|/9.35028e-172/PREDICTED: hypothetical protein [Vitis vinifera]
Solyc04g081360.2.1	1701	52	127	2.95858	7.58486	1.35822	Up	2.04e-09	1.24e-08	gi|225458003|ref|XP_002280127.1|/3.50079e-161/PREDICTED: hypothetical protein [Vitis vinifera]
Solyc06g071050.2.1	1114	233	569	20.2421	51.889	1.35807	Up	0	0	gi|297734025|emb|CBI15272.3|/9.68694e-148/unnamed protein product [Vitis vinifera]
Solyc06g048520.2.1	1720	154	376	8.66515	22.2079	1.35778	Up	1.53e-13	1.91e-12	gi|225439088|ref|XP_002265744.1|/1.50122e-143/PREDICTED: hypothetical protein [Vitis vinifera]
Solyc01g088310.2.1	1594	50	122	3.03575	7.77535	1.35686	Up	4.34e-09	2.56e-08	gi|255561256|ref|XP_002521639.1|/2.16526e-173/geranylgeranyl hydrogenase, putative [Ricinus communis]
Solyc06g076570.1.1	465	25	61	5.2032	13.3268	1.35686	Up	3.5e-05	0.000124457	gi|75279027|sp|O82012.1|HSP12_SOLPE/1.11942e-65/RecName: Full=17.6 kDa class I heat shock protein; AltName: Full=Hsp20.0
Solyc07g005030.2.1	4895	91	222	1.79917	4.60732	1.3566	Up	0	0	gi|225462996|ref|XP_002264486.1|/0/PREDICTED: hypothetical protein [Vitis vinifera]
Solyc07g040960.1.1	1500	41	100	2.64531	6.77262	1.35628	Up	1.1e-07	5.55e-07	gi|195549553|gb|ACG50004.1|/0/salt responsive protein 2 [Solanum lycopersicum]
Solyc07g007370.2.1	1900	73	178	3.71837	9.51732	1.35588	Up	1.15e-12	1.05e-11	gi|225463067|ref|XP_002268993.1|/0/PREDICTED: hypothetical protein [Vitis vinifera]
Solyc05g008790.2.1	2112	32	78	1.46636	3.75188	1.35538	Up	2.84e-06	1.19e-05	gi|297745052|emb|CBI38644.3|/0/unnamed protein product [Vitis vinifera]
Solyc02g092950.2.1	1306	23	56	1.70439	4.35605	1.35377	Up	7.63e-05	0.000255978	gi|229890018|dbj|BAH58382.1|/5.05937e-162/AtEB1c-like protein [Nicotiana tabacum]
Solyc03g007100.2.1	4713	106	258	2.17667	5.56122	1.35328	Up	0	0	gi|225455571|ref|XP_002268371.1|/0/PREDICTED: hypothetical protein [Vitis vinifera]
Solyc05g054570.2.1	1742	67	163	3.72229	9.50578	1.35261	Up	1.23e-11	9.39e-11	gi|225435008|ref|XP_002281203.1|/2.53674e-114/PREDICTED: hypothetical protein [Vitis vinifera]
Solyc12g094550.1.1	1347	37	90	2.65839	6.78771	1.35237	Up	5.07e-07	2.35e-06	gi|225459856|ref|XP_002285930.1|/4.30413e-156/PREDICTED: hypothetical protein [Vitis vinifera]
Solyc04g072910.2.1	1680	148	360	8.52582	21.7691	1.35237	Up	0	0	gi|224082148|ref|XP_002306582.1|/0/predicted protein [Populus trichocarpa]
Solyc03g111630.2.1	2546	37	90	1.40646	3.59114	1.35237	Up	5.07e-07	2.35e-06	gi|224133784|ref|XP_002321660.1|/0/predicted protein [Populus trichocarpa]
Solyc04g009920.2.1	2078	44	107	2.04923	5.23102	1.35201	Up	4.24e-08	2.25e-07	gi|225453032|ref|XP_002266145.1|/0/PREDICTED: hypothetical protein [Vitis vinifera]
Solyc08g062220.2.1	1625	88	214	5.24099	13.3785	1.35201	Up	0	0	gi|225434168|ref|XP_002275170.1|/5.83874e-174/PREDICTED: hypothetical protein [Vitis vinifera]
Solyc01g066740.2.1	4408	144	350	3.16158	8.0663	1.35126	Up	5.11e-14	7.37e-13	gi|147796407|emb|CAN65866.1|/0/hypothetical protein VITISV_010257 [Vitis vinifera]
Solyc01g088090.2.1	1919	244	593	12.3055	31.3926	1.35113	Up	1.98e-13	2.37e-12	gi|156763846|emb|CAO99125.1|/0/putative esterase [Nicotiana tabacum]
Solyc07g065260.2.1	2133	100	243	4.53725	11.5735	1.35093	Up	0	0	gi|255576310|ref|XP_002529048.1|/2.28032e-160/WRKY transcription factor, putative [Ricinus communis]
Solyc02g072180.2.1	1082	35	85	3.13058	7.98068	1.35008	Up	1.09e-06	4.82e-06	gi|188509942|gb|ACD56628.1|/1.76621e-106/putative GTP-binding protein [Gossypium raimondii]
Solyc03g005450.2.1	2400	21	51	0.846822	2.15877	1.35008	Up	0.00016676	0.000526199	gi|224111026|ref|XP_002315721.1|/0/predicted protein [Populus trichocarpa]
Solyc02g093450.2.1	982	42	102	4.13925	10.5521	1.35008	Up	9.09e-08	4.64e-07	gi|225452302|ref|XP_002272261.1|/1.96718e-37/PREDICTED: hypothetical protein [Vitis vinifera]
Solyc05g054610.1.1	312	28	68	8.68535	22.1413	1.35008	Up	1.33e-05	5.05e-05	gi|462243|sp|P35057.2|H4_SOLLC/1.11444e-39/RecName: Full=Histone H4
Solyc03g005130.1.1	2361	432	1049	17.7081	45.1365	1.34989	Up	7.24e-13	6.94e-12	gi|255573210|ref|XP_002527534.1|/0/ATP binding protein, putative [Ricinus communis]
Solyc03g097610.2.1	1123	124	301	10.6863	27.2292	1.3494	Up	7.66e-14	1.06e-12	gi|257831431|gb|ACV71016.1|/4.75677e-110/UPA16 [Capsicum annuum]
Solyc04g009560.2.1	3006	110	267	3.5415	9.0234	1.34931	Up	0	0	gi|225448751|ref|XP_002281489.1|/0/PREDICTED: hypothetical protein [Vitis vinifera]
Solyc02g071110.2.1	1416	47	114	3.21232	8.1788	1.34828	Up	1.64e-08	9.1e-08	gi|297740648|emb|CBI30830.3|/6.76529e-99/unnamed protein product [Vitis vinifera]
Solyc10g009340.1.1	372	228	553	59.3165	151.019	1.34822	Up	2.72e-13	3.09e-12	gi|224127983|ref|XP_002320212.1|/3.57507e-46/predicted protein [Populus trichocarpa]
Solyc02g091140.2.1	1490	240	582	15.5887	39.6812	1.34796	Up	0	0	gi|296087219|emb|CBI33593.3|/6.10991e-82/unnamed protein product [Vitis vinifera]
Solyc01g107560.2.1	1794	132	320	7.12091	18.1207	1.34751	Up	4.33e-14	6.4e-13	gi|209954699|dbj|BAG80540.1|/0/UDP-glucose:glucosyltransferase [Lycium barbarum]
Solyc04g082060.2.1	1555	33	80	2.05384	5.22646	1.34751	Up	2.35e-06	9.91e-06	gi|224061939|ref|XP_002300674.1|/5.975e-128/predicted protein [Populus trichocarpa]
Solyc10g084930.1.1	2154	33	80	1.4827	3.77305	1.34751	Up	2.35e-06	9.91e-06	gi|225440496|ref|XP_002273930.1|/0/PREDICTED: hypothetical protein [Vitis vinifera]
Solyc01g005110.2.1	578	26	63	4.35341	11.0729	1.34681	Up	2.88e-05	0.000104433	gi|224069858|ref|XP_002303057.1|/5.47269e-36/predicted protein [Populus trichocarpa]
Solyc09g011910.2.1	1801	26	63	1.39715	3.55365	1.34681	Up	2.88e-05	0.00010445	gi|297833664|ref|XP_002884714.1|/1.69406e-44/predicted protein [Arabidopsis lyrata subsp. lyrata]
Solyc01g074000.2.1	643	83	201	12.4925	31.7565	1.34599	Up	1.73e-13	2.12e-12	gi|308809453|ref|XP_003082036.1|/1.51918e-59/Histones H3 and H4 (ISS) [Ostreococcus tauri]
Solyc01g103040.2.1	2443	81	196	3.20882	8.15043	1.34483	Up	1.61e-13	1.99e-12	gi|225465267|ref|XP_002269253.1|/0/PREDICTED: hypothetical protein [Vitis vinifera]
Solyc11g020280.1.1	2886	217	525	7.27691	18.4804	1.3446	Up	1.71e-13	2.1e-12	gi|224146319|ref|XP_002325963.1|/0/predicted protein [Populus trichocarpa]
Solyc03g007480.2.1	1337	93	225	6.73186	17.0962	1.3446	Up	1.55e-15	2.54e-14	gi|225462707|ref|XP_002267282.1|/4.79916e-83/PREDICTED: hypothetical protein [Vitis vinifera]
Solyc01g006180.2.1	2045	24	58	1.1358	2.88126	1.34299	Up	6.28e-05	0.000213513	gi|225435640|ref|XP_002285660.1|/0/PREDICTED: hypothetical protein [Vitis vinifera]
Solyc07g053470.2.1	2305	142	343	5.96213	15.1172	1.34229	Up	2.34e-13	2.73e-12	gi|225446513|ref|XP_002278771.1|/0/PREDICTED: hypothetical protein [Vitis vinifera]
Solyc03g007890.2.1	2621	236	570	8.71423	22.0931	1.34215	Up	3.74e-13	4.02e-12	gi|1708314|sp|P51819.1|HSP83_IPONI/0/RecName: Full=Heat shock protein 83
Solyc03g031920.2.1	2418	769	1857	30.779	78.0196	1.34189	Up	1.05e-12	9.71e-12	gi|255569839|ref|XP_002525883.1|/0/oligopeptide transporter, putative [Ricinus communis]
Solyc06g035940.2.1	2308	744	1796	31.1976	79.0531	1.34139	Up	0	0	gi|147811086|emb|CAN61351.1|/8.08047e-159/hypothetical protein VITISV_023503 [Vitis vinifera]
Solyc06g051800.2.1	1474	34	82	2.23237	5.65151	1.34006	Up	1.94e-06	8.29e-06	gi|2062421|gb|AAC63088.1|/2.48001e-152/expansin [Solanum lycopersicum]
Solyc09g007640.2.1	1686	134	323	7.69185	19.4623	1.33928	Up	0	0	gi|224101835|ref|XP_002312439.1|/1.4507e-167/predicted protein [Populus trichocarpa]
Solyc11g069170.1.1	2058	44	106	2.06915	5.23249	1.33846	Up	6.22e-08	3.22e-07	gi|147792453|emb|CAN63581.1|/0/hypothetical protein VITISV_033335 [Vitis vinifera]
Solyc09g066290.2.1	2359	44	106	1.80513	4.56485	1.33846	Up	6.22e-08	3.22e-07	gi|225437850|ref|XP_002263867.1|/0/PREDICTED: hypothetical protein [Vitis vinifera]
Solyc04g011520.2.1	1768	152	366	8.32042	21.0304	1.33775	Up	5.51e-14	7.88e-13	gi|255584865|ref|XP_002533148.1|/3.22004e-165/Protein kinase APK1B, chloroplast precursor, putative [Ricinus communis]
Solyc06g053430.2.1	864	113	272	12.6575	31.9818	1.33726	Up	2.05e-13	2.44e-12	gi|296084285|emb|CBI24673.3|/8.31044e-66/unnamed protein product [Vitis vinifera]
Solyc07g065600.2.1	5587	32	77	0.554313	1.4001	1.33676	Up	4.18e-06	1.7e-05	gi|225461935|ref|XP_002265993.1|/1.39681e-93/PREDICTED: hypothetical protein [Vitis vinifera]
Solyc04g055170.2.1	1277	180	433	13.6416	34.4465	1.33634	Up	2.61e-13	2.99e-12	gi|3378204|gb|AAC97493.1|/2.42457e-169/annexin p35 [Solanum lycopersicum]
Solyc07g053600.2.1	3330	178	428	5.1732	13.0571	1.33571	Up	6.04e-14	8.56e-13	gi|225443594|ref|XP_002278698.1|/0/PREDICTED: hypothetical protein [Vitis vinifera]
Solyc09g005120.2.1	2155	99	238	4.44602	11.2196	1.33544	Up	0	0	gi|296081121|emb|CBI18253.3|/5.93715e-124/unnamed protein product [Vitis vinifera]
Solyc01g008290.2.1	1720	52	125	2.92589	7.38295	1.33532	Up	4.35e-09	2.56e-08	gi|225462557|ref|XP_002267743.1|/0/PREDICTED: hypothetical protein [Vitis vinifera]
Solyc09g064580.2.1	244	52	125	20.6252	52.0437	1.33532	Up	4.35e-09	2.56e-08	gi|42795544|gb|AAS46110.1|/3.1692e-10/photosystem II M protein [Oryza sativa Japonica Group]
Solyc10g009150.2.1	849	62	149	7.06753	17.829	1.33495	Up	1.45e-10	9.91e-10	gi|48426429|emb|CAA66109.3|/1.74123e-36/specific tissue protein 2 [Cicer arietinum]
Solyc04g080740.1.1	444	62	149	13.5143	34.0919	1.33495	Up	1.45e-10	9.91e-10	gi|302398643|gb|ADL36616.1|/4.68708e-44/BZIP domain class transcription factor [Malus x domestica]
Solyc03g096790.2.1	2231	67	161	2.90642	7.33119	1.3348	Up	2.64e-11	1.94e-10	gi|225455149|ref|XP_002269623.1|/2.65822e-167/PREDICTED: hypothetical protein [Vitis vinifera]
Solyc11g007780.1.1	1155	45	108	3.77063	9.49926	1.33301	Up	5.14e-08	2.7e-07	gi|225448865|ref|XP_002262948.1|/7.12008e-133/PREDICTED: hypothetical protein [Vitis vinifera]
Solyc12g013960.1.1	1845	20	48	1.0491	2.64297	1.33301	Up	0.000300172	0.000909921	gi|147853974|emb|CAN81695.1|/4.66483e-90/hypothetical protein VITISV_042576 [Vitis vinifera]
Solyc01g080900.2.1	1768	40	96	2.18958	5.51616	1.33301	Up	2.85e-07	1.37e-06	gi|224132070|ref|XP_002321248.1|/0/cytochrome P450 probable ent-kaurenoic acid oxidase [Populus trichocarpa]
Solyc01g104970.2.1	2393	179	429	7.23926	18.2122	1.33099	Up	0	0	gi|309754759|gb|ADO86982.1|/0/SERK3A [Nicotiana benthamiana]
Solyc01g096080.2.1	1036	53	127	4.95108	12.4535	1.33074	Up	3.6e-09	2.14e-08	gi|225470930|ref|XP_002264990.1|/9.98897e-35/PREDICTED: hypothetical protein [Vitis vinifera]
Solyc04g026280.2.1	1125	53	127	4.55939	11.4683	1.33074	Up	3.6e-09	2.14e-08	gi|33329194|gb|AAQ09997.1|/4.15473e-130/S1 self-incompatibility locus-linked pollen 3.15 protein [Petunia integrifolia subsp. inflata]
Solyc12g088310.1.1	2334	38	91	1.57567	3.96085	1.32984	Up	6.13e-07	2.81e-06	gi|30681829|ref|NP_850032.1|/9.41362e-06/unknown protein [Arabidopsis thaliana]
Solyc08g076930.1.1	2070	341	816	15.9429	40.0468	1.32877	Up	2.28e-13	2.67e-12	gi|45421750|emb|CAF74710.1|/0/MYC transcription factor [Solanum tuberosum]
Solyc08g023280.2.1	3234	28	67	0.837919	2.10466	1.32871	Up	1.95e-05	7.23e-05	gi|225443976|ref|XP_002273835.1|/0/PREDICTED: hypothetical protein [Vitis vinifera]
Solyc06g009020.2.1	1403	2104	5032	145.135	364.36	1.32797	Up	0	0	gi|2290782|gb|AAB65163.1|/1.02393e-115/glutathione S-transferase, class-phi [Solanum commersonii]
Solyc12g006460.1.1	1464	512	1224	33.8464	84.9354	1.32736	Up	2.77e-13	3.13e-12	gi|71726952|gb|AAZ39647.1|/8.78879e-134/cytochrome P450 monooxygenase [Petunia x hybrida]
Solyc06g030490.2.1	1301	82	196	6.09987	15.3048	1.32713	Up	1.86e-13	2.25e-12	gi|11133835|sp|O04858.1|PP13_TOBAC/6.13066e-168/RecName: Full=Serine/threonine-protein phosphatase PP1 isozyme 3
Solyc02g080670.2.1	1947	41	98	2.03799	5.11338	1.32713	Up	2.36e-07	1.14e-06	gi|255554849|ref|XP_002518462.1|/0/multicopper oxidase, putative [Ricinus communis]
Solyc02g068080.2.1	2791	241	576	8.35682	20.9658	1.32701	Up	1.19e-13	1.55e-12	gi|4768916|gb|AAD29679.1|AF133209_1/0/CLC-Nt2 protein [Nicotiana tabacum]
Solyc02g064680.2.1	3473	416	994	11.5924	29.0757	1.32664	Up	0	0	gi|15235643|ref|NP_195479.1|/0/ACA2 (CALCIUM ATPASE 2); calcium ion transmembrane transporter/ calcium-transporting ATPase/ calmodulin binding [Arabidopsis thaliana]
Solyc06g053670.1.1	720	90	215	12.0975	30.3357	1.32631	Up	0	0	gi|225433001|ref|XP_002284547.1|/5.13819e-73/PREDICTED: hypothetical protein [Vitis vinifera]
Solyc09g014320.2.1	1397	67	160	4.64154	11.6351	1.32581	Up	3.85e-11	2.78e-10	gi|255581073|ref|XP_002531352.1|/1.95465e-167/ribosomal RNA methyltransferase, putative [Ricinus communis]
Solyc12g009300.1.1	2418	57	136	2.2814	5.71388	1.32455	Up	1.15e-09	7.24e-09	gi|3660531|emb|CAA09681.1|/0/sucrose synthase [Solanum lycopersicum]
Solyc12g019290.1.1	2196	153	365	6.74284	16.8853	1.32434	Up	0	0	gi|297741611|emb|CBI32743.3|/0/unnamed protein product [Vitis vinifera]
Solyc04g082670.2.1	2251	213	508	9.15773	22.9264	1.32395	Up	1.53e-13	1.9e-12	gi|225457618|ref|XP_002274236.1|/0/PREDICTED: hypothetical protein [Vitis vinifera]
Solyc01g067120.2.1	788	78	186	9.57971	23.9792	1.32373	Up	9.66e-13	9.01e-12	gi|225432272|ref|XP_002272195.1|/2.22839e-35/PREDICTED: hypothetical protein isoform 1 [Vitis vinifera]
Solyc01g111520.2.1	1957	354	844	17.5064	43.8127	1.32347	Up	0	0	gi|225457921|ref|XP_002272757.1|/0/PREDICTED: hypothetical protein [Vitis vinifera]
Solyc07g041930.2.1	1782	112	267	6.08267	15.2213	1.32332	Up	0	0	gi|238886097|gb|ACR77530.1|/0/adenylyl cyclase [Nicotiana benthamiana]
Solyc01g057770.2.1	2562	73	174	2.75758	6.89951	1.32309	Up	5.72e-12	4.53e-11	gi|297744033|emb|CBI37003.3|/0/unnamed protein product [Vitis vinifera]
Solyc07g017510.2.1	5782	433	1032	7.24759	18.1322	1.32298	Up	7.51e-13	7.19e-12	gi|225444589|ref|XP_002277309.1|/0/PREDICTED: hypothetical protein [Vitis vinifera]
Solyc01g086820.2.1	730	68	162	9.01509	22.5445	1.32236	Up	3.19e-11	2.33e-10	gi|145334271|ref|NP_001078516.1|/9.89485e-56/histone H3.2 [Arabidopsis thaliana]
Solyc08g074830.2.1	1493	34	81	2.20396	5.51155	1.32236	Up	2.84e-06	1.19e-05	gi|297738233|emb|CBI27434.3|/8.88766e-65/unnamed protein product [Vitis vinifera]
Solyc07g065650.2.1	946	165	393	16.8802	42.2036	1.32204	Up	0	0	gi|224061232|ref|XP_002300382.1|/3.15971e-85/predicted protein [Populus trichocarpa]
Solyc09g011740.2.1	1599	92	219	5.56831	13.9137	1.3212	Up	0	0	gi|255647333|gb|ACU24133.1|/4.27628e-145/unknown [Glycine max]
Solyc09g098510.2.1	1204	3166	7534	254.489	635.693	1.32073	Up	0	0	gi|297745162|emb|CBI39154.3|/2.40988e-06/unnamed protein product [Vitis vinifera]
Solyc02g065610.2.1	1452	108	257	7.19848	17.981	1.32071	Up	0	0	gi|224079910|ref|XP_002305969.1|/3.19742e-144/hypothetical protein POPTRDRAFT_1076074 [Populus trichocarpa]
Solyc04g009380.1.1	1122	29	69	2.50143	6.24747	1.32052	Up	1.61e-05	6.03e-05	gi|297738242|emb|CBI27443.3|/1.09662e-106/unnamed protein product [Vitis vinifera]
Solyc07g065060.1.1	1035	37	88	3.45975	8.63755	1.31995	Up	1.09e-06	4.81e-06	gi|147774093|emb|CAN76085.1|/8.35868e-74/hypothetical protein VITISV_034778 [Vitis vinifera]
Solyc05g015220.2.1	2560	98	233	3.70484	9.24622	1.31945	Up	0	0	gi|225425480|ref|XP_002279616.1|/0/PREDICTED: hypothetical protein isoform 1 [Vitis vinifera]
Solyc10g079450.1.1	1836	61	145	3.21544	8.02312	1.31915	Up	3.71e-10	2.44e-09	gi|255586012|ref|XP_002533675.1|/0/ATP binding protein, putative [Ricinus communis]
Solyc08g014370.1.1	1602	69	164	4.16841	10.3999	1.319	Up	2.64e-11	1.94e-10	gi|224137826|ref|XP_002322661.1|/6.19347e-27/predicted protein [Populus trichocarpa]
Solyc11g008770.1.1	2286	194	461	8.21314	20.4867	1.31868	Up	4.59e-13	4.78e-12	gi|255547432|ref|XP_002514773.1|/0/leucine zipper-ef-hand containing transmembrane protein, putative [Ricinus communis]
Solyc12g005850.1.1	1539	40	95	2.51539	6.27095	1.3179	Up	4.17e-07	1.95e-06	gi|297739286|emb|CBI28937.3|/0/unnamed protein product [Vitis vinifera]
Solyc09g098150.2.1	1694	248	589	14.1684	35.3224	1.3179	Up	0	0	gi|23343885|gb|AAM51555.1|/0/metacaspase 1 [Solanum lycopersicum]
Solyc03g007260.2.1	1400	123	292	8.50278	21.1886	1.31728	Up	0	0	gi|6969231|gb|AAF33670.1|AF079872_1/0/cyclic nucleotide-gated calmodulin-binding ion channel [Nicotiana tabacum]
Solyc12g099440.1.1	2184	385	913	17.0605	42.4684	1.31573	Up	6.19e-13	6.09e-12	gi|171854673|dbj|BAG16526.1|/0/putative glyoxysomal fatty acid beta-oxidation multifunctional protein [Capsicum chinense]
Solyc07g063560.2.1	1440	35	83	2.35228	5.8555	1.31573	Up	2.34e-06	9.87e-06	gi|225461324|ref|XP_002284551.1|/2.32015e-70/PREDICTED: hypothetical protein [Vitis vinifera]
Solyc12g007200.1.1	1413	97	230	6.64375	16.5361	1.31555	Up	1.84e-14	2.89e-13	gi|224143576|ref|XP_002325003.1|/2.42593e-173/predicted protein [Populus trichocarpa]
Solyc05g018750.2.1	2617	62	147	2.29283	5.70639	1.31545	Up	3.06e-10	2.03e-09	gi|225447492|ref|XP_002267265.1|/0/PREDICTED: hypothetical protein [Vitis vinifera]
Solyc02g037510.2.1	2212	62	147	2.71263	6.75119	1.31545	Up	3.06e-10	2.03e-09	gi|225439245|ref|XP_002271182.1|/0/PREDICTED: hypothetical protein [Vitis vinifera]
Solyc10g008320.1.1	627	54	128	8.33509	20.7391	1.31509	Up	4.33e-09	2.55e-08	gi|225446368|ref|XP_002273678.1|/1.67812e-31/PREDICTED: hypothetical protein [Vitis vinifera]
Solyc05g050740.2.1	1910	27	64	1.36809	3.40404	1.31509	Up	3.48e-05	0.000123916	gi|224133152|ref|XP_002327973.1|/1.22381e-16/predicted protein [Populus trichocarpa]
Solyc02g081190.2.1	1297	1916	4538	142.968	355.445	1.31393	Up	2.4e-12	2.05e-11	gi|3986119|dbj|BAA34924.1|/1.11004e-169/1-aminocyclopropane-1-carboxylate oxidase [Solanum lycopersicum]
Solyc09g063080.1.1	2691	95	225	3.4166	8.49409	1.3139	Up	0	0	gi|147863415|emb|CAN81514.1|/0/hypothetical protein VITISV_012030 [Vitis vinifera]
Solyc09g061430.2.1	1992	174	412	8.45364	21.0115	1.31353	Up	8.86e-14	1.21e-12	gi|83630757|gb|ABC26876.1|/0/putative nuclear GTPase [Solanum lycopersicum]
Solyc09g011060.2.1	2716	49	116	1.74602	4.33887	1.31325	Up	2.39e-08	1.3e-07	gi|225440440|ref|XP_002271262.1|/0/PREDICTED: hypothetical protein [Vitis vinifera]
Solyc02g077950.1.1	1140	98	232	8.31965	20.6743	1.31325	Up	0	0	gi|111183169|gb|ABH07906.1|/6.06196e-161/Dof zinc finger protein [Solanum lycopersicum]
Solyc09g061390.1.1	396	147	348	35.9258	89.2755	1.31325	Up	5.48e-14	7.86e-13	gi|156629256|gb|ABU89545.1|/7.45157e-60/maturase K [Solanum humboldti]
Solyc02g081070.2.1	2461	150	355	5.8988	14.6543	1.31283	Up	0	0	gi|297741762|emb|CBI32991.3|/0/unnamed protein product [Vitis vinifera]
Solyc11g021300.1.1	534	382	904	69.2318	171.979	1.31272	Up	4.67e-13	4.84e-12	gi|118577981|sp|Q2MI42.1|YCF1_SOLLC/5.49253e-90/RecName: Full=Putative membrane protein ycf1; Short=RF1
Solyc12g020050.1.1	1875	164	388	8.46499	21.0222	1.31234	Up	9.37e-14	1.27e-12	gi|297739953|emb|CBI30135.3|/0/unnamed protein product [Vitis vinifera]
Solyc07g049450.2.1	1695	250	591	14.2743	35.4214	1.3112	Up	1.54e-13	1.91e-12	gi|225447176|ref|XP_002276520.1|/0/PREDICTED: hypothetical protein [Vitis vinifera]
Solyc03g083450.1.1	336	33	78	9.50514	23.5832	1.31098	Up	5.03e-06	2.03e-05	gi|147807683|emb|CAN66554.1|/8.36765e-19/hypothetical protein VITISV_018915 [Vitis vinifera]
Solyc09g018020.2.1	1090	33	78	2.93002	7.2697	1.31098	Up	5.03e-06	2.03e-05	gi|255559687|ref|XP_002520863.1|/9.12635e-111/Alpha-expansin 8 precursor, putative [Ricinus communis]
Solyc08g077990.2.1	3341	33	78	0.955919	2.37174	1.31098	Up	5.03e-06	2.03e-05	gi|147845401|emb|CAN83359.1|/0/hypothetical protein VITISV_015659 [Vitis vinifera]
Solyc03g095850.1.1	1782	165	390	8.96107	22.2334	1.31098	Up	0	0	gi|297736565|emb|CBI25436.3|/5.02157e-166/unnamed protein product [Vitis vinifera]
Solyc02g080080.2.1	2139	86	203	3.89109	9.64125	1.30905	Up	0	0	gi|18076583|emb|CAC84552.1|/0/putative receptor-like serine-threonine protein kinase [Solanum tuberosum]
Solyc01g100380.2.1	1621	1571	3708	93.7944	232.383	1.30893	Up	4.71e-12	3.79e-11	gi|11131769|sp|Q40401.1|CALR_NICPL/0/RecName: Full=Calreticulin; Flags: Precursor
Solyc03g013630.2.1	1833	25	59	1.31996	3.26992	1.30876	Up	7.57e-05	0.000254213	gi|225452954|ref|XP_002284273.1|/0/PREDICTED: hypothetical protein [Vitis vinifera]
Solyc11g010840.1.1	1842	25	59	1.31351	3.25395	1.30876	Up	7.57e-05	0.000254139	gi|225464083|ref|XP_002269250.1|/2.2326e-92/PREDICTED: hypothetical protein [Vitis vinifera]
Solyc03g093250.1.1	1944	25	59	1.24459	3.08322	1.30876	Up	7.57e-05	0.000254176	gi|147833306|emb|CAN68529.1|/0/hypothetical protein VITISV_032933 [Vitis vinifera]
Solyc11g007510.1.1	2190	192	453	8.48479	21.0137	1.30838	Up	0	0	gi|225449702|ref|XP_002265551.1|/8.62636e-62/PREDICTED: hypothetical protein [Vitis vinifera]
Solyc04g007900.2.1	866	39	92	4.35843	10.7924	1.30813	Up	7.37e-07	3.33e-06	gi|225424333|ref|XP_002284819.1|/8.87894e-68/PREDICTED: hypothetical protein [Vitis vinifera]
Solyc01g097970.2.1	722	39	92	5.22771	12.9449	1.30813	Up	7.37e-07	3.33e-06	gi|297819298|ref|XP_002877532.1|/1.60841e-50/hypothetical protein ARALYDRAFT_905922 [Arabidopsis lyrata subsp. lyrata]
Solyc08g060970.2.1	1432	67	158	4.5281	11.2089	1.30767	Up	8.12e-11	5.7e-10	gi|4325090|gb|AAD17250.1|/0/polygalacturonase [Solanum lycopersicum]
[truncated: 1,320 more rows]
